# Supplementary material for: Proteomic and functional data sets on synaptic mitochondria from rats with genetic ablation of Parkin
Source: Data Brief. 2018 Aug 28;20:568–72. doi: 10.1016/j.dib.2018.08.053 (PMC6126403; doi:10.1016/j.dib.2018.08.053)
Supplement: Supplementary file 2 — Supplementary Table 1. SWATH-MS quantitative proteomic data set for striatal synaptic mitochondria from 3-month-old male Parkin KO and control rats. Proteins were denoted as differentially expressed following multiple-hypothesis testing correction if Benjamini & Hochberg (BH) q-values < 0.05, highlighted in red. [file mmc2.xlsx]

## Sheet: Sheet1
UniProt Accession	Protein Name	LEH 1	LEH 2	LEH 3	LEH 4	Parkin KO 1	Parkin KO 2	Parkin KO 3	Parkin KO 4	LEH Average	Parkin KO Average	Log2 Parkin KO/LEH	BH q-value
P04636	Malate dehydrogenase, mitochondrial OS=Rattus norvegicus GN=Mdh2 PE=1 SV=2	24048000	23669000	27205000	24758000	5956000	2107800	2282400	1065700	24920000	2852975	-3.12677	0
P04797	Glyceraldehyde-3-phosphate dehydrogenase OS=Rattus norvegicus GN=Gapdh PE=1 SV=3	9011100	8770800	8388500	6956700	1908900	735160	470170	1246800	8281775	1.09026e+06	-2.92527	8.69531e-09
O88994	Mitochondrial amidoxime reducing component 2 OS=Rattus norvegicus GN=Marc2 PE=2 SV=1	662110	476210	659390	628140	61170	35704	33153	31763	606462	40447.5	-3.9063	8.99258e-09
P07825	Synaptophysin OS=Rattus norvegicus GN=Syp PE=1 SV=1	8071900	7375900	10470000	9923600	2806500	242780	199620	205340	8960350	863560	-3.37519	8.99258e-09
P08082	Clathrin light chain B OS=Rattus norvegicus GN=Cltb PE=1 SV=1	478630	409250	525280	519650	10827	6911.7	2112.1	6937.8	483202	6697.15	-6.17294	8.99258e-09
P10111	Peptidyl-prolyl cis-trans isomerase A OS=Rattus norvegicus GN=Ppia PE=1 SV=2	1369100	1401200	1738000	1617900	274380	109260	80721	203630	1531550	166998	-3.19709	8.99258e-09
P30904	Macrophage migration inhibitory factor OS=Rattus norvegicus GN=Mif PE=1 SV=4	1428000	1485100	1246400	1428300	25552	309530	49811	28266	1396950	103290	-3.75751	8.99258e-09
Q6RUV5	Ras-related C3 botulinum toxin substrate 1 OS=Rattus norvegicus GN=Rac1 PE=1 SV=1	553830	679630	647080	564660	91774	40588	31202	21829	611300	46348.2	-3.72129	8.99258e-09
P41565	Isocitrate dehydrogenase [NAD] subunit gamma 1, mitochondrial OS=Rattus norvegicus GN=Idh3g PE=1 SV=2	2022000	1938000	2481100	2822100	192720	63901	50729	189760	2315800	124278	-4.21987	1.00237e-08
P60711	Actin, cytoplasmic 1 OS=Rattus norvegicus GN=Actb PE=1 SV=1	2214200	1592100	2063500	1336800	118230	36254	86362	100710	1801650	85389	-4.39912	1.83838e-08
P63259	Actin, cytoplasmic 2 OS=Rattus norvegicus GN=Actg1 PE=1 SV=1	1513100	1148700	1244500	930700	117510	51019	11823	76291	1209250	64160.8	-4.23628	2.80621e-08
P49432	Pyruvate dehydrogenase E1 component subunit beta, mitochondrial OS=Rattus norvegicus GN=Pdhb PE=1 SV=2	1585100	1824100	1204700	1301000	81864	73697	172190	233340	1478725	140273	-3.39805	3.39983e-08
P50554	4-aminobutyrate aminotransferase, mitochondrial OS=Rattus norvegicus GN=Abat PE=1 SV=3	2330200	2300300	2076900	1984700	377760	470850	204130	157000	2173025	302435	-2.84501	5.07302e-08
Q63362	NADH dehydrogenase [ubiquinone] 1 alpha subcomplex subunit 5 OS=Rattus norvegicus GN=Ndufa5 PE=1 SV=3	488430	624770	577700	583160	77510	76091	54252	87882	568515	73933.8	-2.94289	5.3625e-08
P56574	Isocitrate dehydrogenase [NADP], mitochondrial OS=Rattus norvegicus GN=Idh2 PE=1 SV=2	1511000	1521800	1620800	1660000	617100	122250	96440	146550	1578400	245585	-2.68417	6.97608e-08
P07323	Gamma-enolase OS=Rattus norvegicus GN=Eno2 PE=1 SV=2	713260	747380	533190	408980	42877	53554	99076	57072	600702	63144.8	-3.24992	2.43653e-07
P85845	Fascin OS=Rattus norvegicus GN=Fscn1 PE=1 SV=2	434130	442300	582210	473690	123960	43658	42615	67257	483082	69372.5	-2.79983	3.50129e-07
Q9JKE3	Secretory carrier-associated membrane protein 5 OS=Rattus norvegicus GN=Scamp5 PE=2 SV=1	954640	1327100	1011700	1148300	175970	7793.9	4820.2	144940	1110435	83381	-3.73526	3.7326e-07
P10960	Prosaposin OS=Rattus norvegicus GN=Psap PE=1 SV=1	679770	630610	562260	733840	168500	141600	56740	78282	651620	111280	-2.54983	6.53008e-07
P84087	Complexin-2 OS=Rattus norvegicus GN=Cplx2 PE=1 SV=1	393010	451000	446600	376820	52721	21097	16492	20488	416858	27699.5	-3.91162	9.32684e-07
D3ZAF6	ATP synthase subunit f, mitochondrial OS=Rattus norvegicus GN=Atp5j2 PE=1 SV=1	1546100	1592400	2313600	1789300	427880	169830	504710	184210	1810350	321658	-2.49267	1.17343e-06
P32551	Cytochrome b-c1 complex subunit 2, mitochondrial OS=Rattus norvegicus GN=Uqcrc2 PE=1 SV=2	3603400	3537700	3624800	3182500	1396400	602790	1088700	304800	3487100	848172	-2.0396	2.19489e-06
Q80W89	NADH dehydrogenase [ubiquinone] 1 alpha subcomplex subunit 11 OS=Rattus norvegicus GN=Ndufa11 PE=2 SV=1	541600	613390	449060	290880	84630	37742	53847	45903	473732	55530.5	-3.09272	2.56156e-06
Q68FU3	Electron transfer flavoprotein subunit beta OS=Rattus norvegicus GN=Etfb PE=2 SV=3	673050	734380	642560	568980	255020	115830	116460	25853	654742	128291	-2.35151	2.7479e-06
Q9ER34	Aconitate hydratase, mitochondrial OS=Rattus norvegicus GN=Aco2 PE=1 SV=2	6146500	6085000	5803600	6327000	3014700	603010	379340	1520100	6090525	1.37929e+06	-2.14264	2.81757e-06
D3Z9R8	6.8 kDa mitochondrial proteolipid OS=Rattus norvegicus GN=Mp68 PE=1 SV=1	900780	646420	1091200	1325100	105170	32392	57619	39891	990875	58768	-4.0756	4.1241e-06
Q6AY30	Saccharopine dehydrogenase-like oxidoreductase OS=Rattus norvegicus GN=Sccpdh PE=1 SV=1	245490	273380	276250	296520	11157	22932	20451	29431	272910	20992.8	-3.70046	8.98597e-06
P12075	Cytochrome c oxidase subunit 5B, mitochondrial OS=Rattus norvegicus GN=Cox5b PE=1 SV=2	1879500	1464100	852960	1047500	529910	110850	98942	66807	1311015	201627	-2.70092	9.58057e-06
P35434	ATP synthase subunit delta, mitochondrial OS=Rattus norvegicus GN=Atp5d PE=1 SV=2	1679300	1159300	1086800	885430	394190	284220	197590	225880	1.20271e+06	275470	-2.12632	1.39712e-05
Q75Q39	Mitochondrial import receptor subunit TOM70 OS=Rattus norvegicus GN=Tomm70 PE=1 SV=1	1594100	1343000	1812300	1907400	970970	223380	259960	68571	1664200	380720	-2.12803	1.75287e-05
P07632	Superoxide dismutase [Cu-Zn] OS=Rattus norvegicus GN=Sod1 PE=1 SV=2	284950	345020	379420	554260	101040	29354	15010	15993	390912	40349.2	-3.27623	2.33125e-05
P32089	Tricarboxylate transport protein, mitochondrial OS=Rattus norvegicus GN=Slc25a1 PE=1 SV=1	617810	575200	764110	631630	256220	88621	141680	133460	647188	154995	-2.06196	2.33125e-05
P61589	Transforming protein RhoA OS=Rattus norvegicus GN=Rhoa PE=1 SV=1	745180	305900	690180	451650	78411	51040	40340	130980	548228	75192.8	-2.86611	2.35961e-05
P84817	Mitochondrial fission 1 protein OS=Rattus norvegicus GN=Fis1 PE=1 SV=1	178900	166250	372680	318730	17251	15156	21282	25180	259140	19717.2	-3.7162	3.11071e-05
P51650	Succinate-semialdehyde dehydrogenase, mitochondrial OS=Rattus norvegicus GN=Aldh5a1 PE=1 SV=2	349570	379970	433500	385270	35814	43049	29277	150390	387078	64632.5	-2.58229	4.39077e-05
P22831	Synaptoporin OS=Rattus norvegicus GN=Synpr PE=1 SV=2	227810	233760	236220	223430	19725	13564	36176	19397	230305	22215.5	-3.37391	5.08604e-05
P15999	ATP synthase subunit alpha, mitochondrial OS=Rattus norvegicus GN=Atp5a1 PE=1 SV=2	39801000	36181000	42851000	36726000	43641000	101180000	115880000	78999000	38889750	84925000	1.1268	7.58072e-05
P62161	Calmodulin OS=Rattus norvegicus GN=Calm1 PE=1 SV=2	2425200	2190100	2803800	2336400	847450	893420	32180	860900	2438875	658488	-1.88899	8.90378e-05
P84092	AP-2 complex subunit mu OS=Rattus norvegicus GN=Ap2m1 PE=1 SV=1	826270	641560	921370	738650	189240	143810	181720	194620	781962	177348	-2.14052	8.99797e-05
Q80W83	Serine/threonine-protein phosphatase 2A 56 kDa regulatory subunit beta isoform OS=Rattus norvegicus GN=Ppp2r5b PE=2 SV=1	189430	113090	143300	156980	4254.2	26242	15457	8443.5	150700	13599.2	-3.47009	0.000110733
P08461	Dihydrolipoyllysine-residue acetyltransferase component of pyruvate dehydrogenase complex, mitochondrial OS=Rattus norvegicus GN=Dlat PE=1 SV=3	2241500	2361200	2249400	2925100	700830	859580	292430	867810	2444300	680162	-1.84547	0.000119774
P07340	Sodium/potassium-transporting ATPase subunit beta-1 OS=Rattus norvegicus GN=Atp1b1 PE=1 SV=1	1526200	1539100	1831300	1478000	1039200	416490	200640	200710	1593650	464260	-1.77933	0.000222067
Q7TSA0	Mitochondrial Rho GTPase 2 OS=Rattus norvegicus GN=Rhot2 PE=2 SV=1	74415	542310	753260	986230	37536	43519	36979	33912	589054	37986.5	-3.95484	0.000222067
P26284	Pyruvate dehydrogenase E1 component subunit alpha, somatic form, mitochondrial OS=Rattus norvegicus GN=Pdha1 PE=1 SV=2	5717400	5265100	6501200	5747700	3052700	632210	2310300	1624100	5807850	1.90483e+06	-1.60834	0.000240493
P52504	NADH dehydrogenase [ubiquinone] iron-sulfur protein 6, mitochondrial OS=Rattus norvegicus GN=Ndufs6 PE=3 SV=1	304410	75350	399720	408610	3800.9	2023.6	7469	5542.3	297022	4708.95	-5.97902	0.000245859
P31399	ATP synthase subunit d, mitochondrial OS=Rattus norvegicus GN=Atp5h PE=1 SV=3	1274200	1182900	1183000	1856400	857620	275600	147690	149780	1374125	357672	-1.9418	0.000292264
P0DN35	NADH dehydrogenase [ubiquinone] 1 beta subcomplex subunit 1 OS=Rattus norvegicus GN=Ndufb1 PE=3 SV=1	660150	696610	702050	629610	434990	82884	174030	143440	672105	208836	-1.68632	0.000335428
Q4QQV3	Protein FAM162A OS=Rattus norvegicus GN=Fam162a PE=2 SV=1	348880	325540	332380	615250	73530	169200	23106	39507	405512	76335.8	-2.40932	0.000339327
O35264	Platelet-activating factor acetylhydrolase IB subunit beta OS=Rattus norvegicus GN=Pafah1b2 PE=1 SV=1	117260	116900	190830	179100	50603	1645.1	9832.4	4757.6	151022	16709.5	-3.17602	0.000349547
Q5BK63	NADH dehydrogenase [ubiquinone] 1 alpha subcomplex subunit 9, mitochondrial OS=Rattus norvegicus GN=Ndufa9 PE=1 SV=2	937720	830970	1212900	1260900	676470	130760	242430	103590	1.06062e+06	288312	-1.87921	0.000349547
P63039	60 kDa heat shock protein, mitochondrial OS=Rattus norvegicus GN=Hspd1 PE=1 SV=1	6747600	7041900	7733200	6890600	4169200	1719500	1900300	2284000	7103325	2518250	-1.49607	0.000364589
Q7M767	Ubiquitin-conjugating enzyme E2 variant 2 OS=Rattus norvegicus GN=Ube2v2 PE=1 SV=3	344300	356930	127150	108780	731.07	2816.4	9928	3911.6	234290	4346.77	-5.75221	0.000424623
P21913	Succinate dehydrogenase [ubiquinone] iron-sulfur subunit, mitochondrial OS=Rattus norvegicus GN=Sdhb PE=2 SV=2	1539200	1565400	1258800	1109700	606050	399770	335790	417720	1368275	439832	-1.63733	0.000454541
Q5XIT1	Microtubule-associated protein RP/EB family member 3 OS=Rattus norvegicus GN=Mapre3 PE=1 SV=1	148480	185010	193820	180370	33253	22089	30775	7655.5	176920	23443.1	-2.91586	0.000527292
P05506	NADH-ubiquinone oxidoreductase chain 3 OS=Rattus norvegicus GN=Mtnd3 PE=3 SV=3	260850	241040	172490	141760	22059	4377.9	8212.6	5093.8	204035	9935.83	-4.36003	0.000535443
Q812E9	Neuronal membrane glycoprotein M6-a OS=Rattus norvegicus GN=Gpm6a PE=1 SV=1	800020	756070	928910	617460	350190	192270	219280	100130	775615	215468	-1.84787	0.000535443
Q9Z1N4	3'(2'),5'-bisphosphate nucleotidase 1 OS=Rattus norvegicus GN=Bpnt1 PE=1 SV=1	232420	244490	257620	272810	91793	11586	83992	80744	251835	67028.8	-1.90963	0.000568128
Q4KLY0	Centrosomal protein of 63 kDa OS=Rattus norvegicus GN=Cep63 PE=2 SV=1	100280	123070	199900	221070	13117	6110.1	1047.5	1115.5	161080	5347.52	-4.91276	0.000672207
P12007	Isovaleryl-CoA dehydrogenase, mitochondrial OS=Rattus norvegicus GN=Ivd PE=1 SV=2	202310	195810	129690	146140	20887	8668.5	37471	20391	168488	21854.4	-2.94665	0.000814278
Q05683	Glutamate decarboxylase 2 OS=Rattus norvegicus GN=Gad2 PE=1 SV=1	285750	241060	252490	168260	31220	53522	62252	58565	236890	51389.8	-2.20466	0.000814278
Q5I0P2	Glycine cleavage system H protein, mitochondrial OS=Rattus norvegicus GN=Gcsh PE=2 SV=1	206390	245050	166140	238780	23131	20306	12184	40591	214090	24053	-3.15393	0.000877531
P23965	Enoyl-CoA delta isomerase 1, mitochondrial OS=Rattus norvegicus GN=Eci1 PE=1 SV=1	902420	840380	767920	1018500	245720	54565	123320	606960	882305	257641	-1.77591	0.00116199
B2RYW9	Fumarylacetoacetate hydrolase domain-containing protein 2 OS=Rattus norvegicus GN=Fahd2 PE=1 SV=1	898860	1023000	953340	1266400	702800	143310	249420	176370	1035400	317975	-1.7032	0.00132151
Q9EPC6	Profilin-2 OS=Rattus norvegicus GN=Pfn2 PE=1 SV=3	827500	750480	724890	610370	455310	107890	100820	281220	728310	236310	-1.62387	0.00132151
Q66HA6	ADP-ribosylation factor-like protein 8B OS=Rattus norvegicus GN=Arl8b PE=2 SV=1	273090	267450	415660	424840	87218	117900	63253	52330	345260	80175.2	-2.10645	0.00140047
P54313	Guanine nucleotide-binding protein G(I)/G(S)/G(T) subunit beta-2 OS=Rattus norvegicus GN=Gnb2 PE=1 SV=4	454800	419090	410770	296760	32784	124470	176940	118740	395355	113234	-1.80385	0.00165015
P50398	Rab GDP dissociation inhibitor alpha OS=Rattus norvegicus GN=Gdi1 PE=1 SV=1	1521200	1516400	1350100	875350	804920	478770	282540	203550	1.31576e+06	442445	-1.57233	0.00168764
Q9WVK7	Hydroxyacyl-coenzyme A dehydrogenase, mitochondrial OS=Rattus norvegicus GN=Hadh PE=2 SV=1	186900	186890	178800	137010	21806	48089	16286	37511	172400	30923	-2.47901	0.00168764
P62744	AP-2 complex subunit sigma OS=Rattus norvegicus GN=Ap2s1 PE=1 SV=1	481270	373420	576630	543770	127060	155680	96177	310910	493772	172457	-1.51761	0.00213231
P16036	Phosphate carrier protein, mitochondrial OS=Rattus norvegicus GN=Slc25a3 PE=1 SV=1	3603000	3844600	4007900	3409300	2546100	1710000	1098900	950810	3716200	1.57645e+06	-1.23715	0.00240591
Q4KM73	UMP-CMP kinase OS=Rattus norvegicus GN=Cmpk1 PE=1 SV=2	155370	182260	359150	426340	98725	56358	16647	30307	280780	50509.2	-2.47482	0.00245274
Q64536	[Pyruvate dehydrogenase (acetyl-transferring)] kinase isozyme 2, mitochondrial OS=Rattus norvegicus GN=Pdk2 PE=1 SV=1	440700	492260	380700	502930	109230	188040	96606	223310	454148	154296	-1.55746	0.00309594
Q6AYQ8	Acylpyruvase FAHD1, mitochondrial OS=Rattus norvegicus GN=Fahd1 PE=1 SV=1	226600	253550	141260	210300	62084	11216	31761	42991	207928	37013	-2.48998	0.00334697
Q4V8B7	Inactive hydroxysteroid dehydrogenase-like protein 1 OS=Rattus norvegicus GN=Hsdl1 PE=2 SV=1	501540	674670	774980	472370	385060	241870	239640	36306	605890	225719	-1.42453	0.00352531
P63031	Mitochondrial pyruvate carrier 1 OS=Rattus norvegicus GN=Mpc1 PE=3 SV=1	217730	52373	431870	394290	46044	23981	50006	39974	274066	40001.2	-2.77641	0.00360175
P11884	Aldehyde dehydrogenase, mitochondrial OS=Rattus norvegicus GN=Aldh2 PE=1 SV=1	1441700	1530400	1873700	1958800	898080	743260	530940	630900	1701150	700795	-1.27945	0.00399429
Q5PQN4	Nuclear protein MDM1 OS=Rattus norvegicus GN=Mdm1 PE=1 SV=2	363520	355160	29408	332870	26128	50369	103380	15666	270240	48885.8	-2.46675	0.0043465
P19132	Ferritin heavy chain OS=Rattus norvegicus GN=Fth1 PE=1 SV=3	65697	63476	77099	63946	16143	2738.8	7383.8	2254.2	67554.5	7129.95	-3.24409	0.00463039
Q5HZY2	GTP-binding protein SAR1b OS=Rattus norvegicus GN=Sar1b PE=2 SV=1	190190	163500	161190	150250	34584	37788	31584	58327	166282	40570.8	-2.03512	0.00507155
Q9Z0V6	Thioredoxin-dependent peroxide reductase, mitochondrial OS=Rattus norvegicus GN=Prdx3 PE=1 SV=2	3211700	3060900	4228200	4701600	1772100	2041200	926560	1956800	3800600	1674165	-1.18279	0.00516579
P35738	2-oxoisovalerate dehydrogenase subunit beta, mitochondrial OS=Rattus norvegicus GN=Bckdhb PE=1 SV=3	365650	382700	503790	173030	70404	85316	93704	132000	356292	95356	-1.90167	0.00566494
B2RYT9	Translational activator of cytochrome c oxidase 1 OS=Rattus norvegicus GN=Taco1 PE=2 SV=1	58829	57396	65909	111970	4420.6	2667.5	4540.2	6798.3	73526	4606.65	-3.99646	0.00584829
P13437	3-ketoacyl-CoA thiolase, mitochondrial OS=Rattus norvegicus GN=Acaa2 PE=2 SV=1	459650	478340	470830	375870	279790	181260	218120	49014	446172	182046	-1.2933	0.00712217
Q920L2	Succinate dehydrogenase [ubiquinone] flavoprotein subunit, mitochondrial OS=Rattus norvegicus GN=Sdha PE=1 SV=1	1907200	1805300	2115400	2050600	1407100	179490	800320	907150	1969625	823515	-1.25805	0.00723191
P11951	Cytochrome c oxidase subunit 6C-2 OS=Rattus norvegicus GN=Cox6c2 PE=1 SV=3	4416700	2637900	6015900	6846900	2498300	2854600	532450	1741900	4979350	1.90681e+06	-1.38479	0.00747382
P15650	Long-chain specific acyl-CoA dehydrogenase, mitochondrial OS=Rattus norvegicus GN=Acadl PE=1 SV=1	642480	676350	564480	489330	329010	285760	267610	165680	593160	262015	-1.17877	0.00759231
Q62950	Dihydropyrimidinase-related protein 1 OS=Rattus norvegicus GN=Crmp1 PE=1 SV=1	407160	372080	7243800	454920	410770	17842000	26500000	22267000	2119490	1.67549e+07	2.9828	0.00765387
P38718	Mitochondrial pyruvate carrier 2 OS=Rattus norvegicus GN=Mpc2 PE=2 SV=1	417930	428850	252610	357730	193200	47478	82698	124540	364280	111979	-1.70182	0.00922954
Q62867	Gamma-glutamyl hydrolase OS=Rattus norvegicus GN=Ggh PE=1 SV=1	236800	278760	231620	14549	4611.3	34144	45423	22089	190432	26566.8	-2.84158	0.00952293
P36365	Dimethylaniline monooxygenase [N-oxide-forming] 1 OS=Rattus norvegicus GN=Fmo1 PE=1 SV=2	46097	57509	46679	35381	347.64	325.18	0	9042.2	46416.5	2428.76	-4.25635	0.00975962
Q5FWU3	Autophagy-related protein 9A OS=Rattus norvegicus GN=Atg9a PE=1 SV=1	84378	70249	90792	73913	17687	15621	11825	2872.4	79833	12001.4	-2.73379	0.0128653
P13668	Stathmin OS=Rattus norvegicus GN=Stmn1 PE=1 SV=2	116350	151590	123010	149380	37607	8591.8	16507	78294	135082	35249.9	-1.93815	0.0144301
P48768	Sodium/calcium exchanger 2 OS=Rattus norvegicus GN=Slc8a2 PE=1 SV=1	80927	74492	56176	46904	14417	15457	10218	5357.7	64624.8	11362.4	-2.50782	0.0144301
Q03555	Gephyrin OS=Rattus norvegicus GN=Gphn PE=1 SV=3	64527	68103	64907	27152	16146	6987.5	4643.1	12009	56172.2	9946.4	-2.49761	0.0151833
Q68FS4	Cytosol aminopeptidase OS=Rattus norvegicus GN=Lap3 PE=1 SV=1	111920	152930	174360	112570	9294	53390	14466	78208	137945	38839.5	-1.8285	0.0165926
Q75Q41	Mitochondrial import receptor subunit TOM22 homolog OS=Rattus norvegicus GN=Tomm22 PE=1 SV=1	130760	115890	147880	27339	4904	13789	45637	31114	105467	23861	-2.14407	0.0186184
B3GNI6	Septin-11 OS=Rattus norvegicus GN=Sept11 PE=1 SV=1	311780	293120	487260	510030	358850	20851	86431	63929	400548	132515	-1.59581	0.0203566
P63102	14-3-3 protein zeta/delta OS=Rattus norvegicus GN=Ywhaz PE=1 SV=1	2511400	2193200	2692800	2109500	1438700	993930	789890	1419300	2376725	1160455	-1.03428	0.0203566
P48500	Triosephosphate isomerase OS=Rattus norvegicus GN=Tpi1 PE=1 SV=2	2111100	2337800	2739700	2088100	1243400	1014300	601550	1607600	2319175	1.11671e+06	-1.05435	0.0221118
Q5XII0	Mammalian ependymin-related protein 1 OS=Rattus norvegicus GN=Epdr1 PE=2 SV=1	153700	149850	181760	198840	141470	26719	21585	13698	171038	50868	-1.74948	0.0230919
Q60587	Trifunctional enzyme subunit beta, mitochondrial OS=Rattus norvegicus GN=Hadhb PE=1 SV=1	137800	116250	175630	209300	64039	27648	55327	43229	159745	47560.8	-1.74793	0.0234157
P63081	V-type proton ATPase 16 kDa proteolipid subunit OS=Rattus norvegicus GN=Atp6v0c PE=2 SV=1	77085	110480	95879	77972	13200	7927.8	43054	14915	90354	19774.2	-2.19197	0.0242305
P62959	Histidine triad nucleotide-binding protein 1 OS=Rattus norvegicus GN=Hint1 PE=1 SV=5	432880	420670	479070	401260	400910	99912	37136	201080	433470	184760	-1.23028	0.0248132
Q9WU34	Neuronal-specific septin-3 OS=Rattus norvegicus GN=Sept3 PE=1 SV=2	416920	392090	470190	325400	240190	20463	303260	25500	401150	147353	-1.44486	0.0261557
P63159	High mobility group protein B1 OS=Rattus norvegicus GN=Hmgb1 PE=1 SV=2	31778	49404	25903	39735	11129	7797	3058.5	2422.9	36705	6101.85	-2.58866	0.026435
Q5U211	Sorting nexin-3 OS=Rattus norvegicus GN=Snx3 PE=1 SV=1	239810	153840	107670	294280	39197	22223	97200	45343	198900	50990.8	-1.96374	0.026435
B0K020	CDGSH iron-sulfur domain-containing protein 1 OS=Rattus norvegicus GN=Cisd1 PE=3 SV=1	3553300	3067500	3830400	3335900	2875300	1135500	1931200	930990	3446775	1.71825e+06	-1.00431	0.0265351
Q5XI06	Histone acetyltransferase KAT8 OS=Rattus norvegicus GN=Kat8 PE=1 SV=1	199480	147990	11395	56247	22902	14176	10768	8791.3	103778	14159.3	-2.87368	0.0269302
Q9EQX9	Ubiquitin-conjugating enzyme E2 N OS=Rattus norvegicus GN=Ube2n PE=1 SV=1	313400	251330	383890	238270	183010	86271	82559	75427	296722	106817	-1.47398	0.0269302
Q5RKI8	ATP-binding cassette sub-family B member 8, mitochondrial OS=Rattus norvegicus GN=Abcb8 PE=2 SV=1	112150	122410	110530	74123	20467	32985	58626	15808	104803	31971.5	-1.71283	0.0279851
Q6B345	Protein S100-A11 OS=Rattus norvegicus GN=S100a11 PE=3 SV=1	55099	65662	108640	11038	6841.3	3032.4	0	20400	60109.8	7568.43	-2.98953	0.0289564
O35952	Hydroxyacylglutathione hydrolase, mitochondrial OS=Rattus norvegicus GN=Hagh PE=1 SV=2	74359	64266	68314	64270	29780	13349	13987	1599.5	67802.2	14678.9	-2.20759	0.0302744
P45592	Cofilin-1 OS=Rattus norvegicus GN=Cfl1 PE=1 SV=3	161350	355770	389010	267330	119340	70144	37000	182960	293365	102361	-1.51903	0.0302744
Q9WUS0	Adenylate kinase 4, mitochondrial OS=Rattus norvegicus GN=Ak4 PE=2 SV=1	295820	296820	315120	318700	200870	17100	150070	40602	306615	102160	-1.58559	0.0302744
Q62894	Extracellular matrix protein 1 OS=Rattus norvegicus GN=Ecm1 PE=1 SV=2	245630	304820	68239	127970	5816.2	43062	84264	54646	186665	46947.1	-1.99134	0.0311988
Q63754	Beta-synuclein OS=Rattus norvegicus GN=Sncb PE=1 SV=1	973380	1122400	1481200	1630500	704100	682660	297640	828840	1301870	628310	-1.05104	0.0348968
P63331	Serine/threonine-protein phosphatase 2A catalytic subunit alpha isoform OS=Rattus norvegicus GN=Ppp2ca PE=1 SV=1	57988	87969	145140	133590	44612	8520.6	32494	47820	106172	33361.7	-1.67014	0.0374045
Q6PDW6	39S ribosomal protein L17, mitochondrial OS=Rattus norvegicus GN=Mrpl17 PE=2 SV=1	43284	50212	58142	66788	36009	5116.4	5166.4	4434.1	54606.5	12681.5	-2.10635	0.0374045
P00406	Cytochrome c oxidase subunit 2 OS=Rattus norvegicus GN=Mtco2 PE=1 SV=3	7480700	6897600	7114000	5583300	8769200	132640	143450	1883400	6768900	2.73217e+06	-1.30887	0.0402749
P13086	Succinate--CoA ligase [ADP/GDP-forming] subunit alpha, mitochondrial OS=Rattus norvegicus GN=Suclg1 PE=2 SV=2	1052100	969730	1216100	1066000	595460	399050	560440	480220	1.07598e+06	508792	-1.08051	0.0403758
P03889	NADH-ubiquinone oxidoreductase chain 1 OS=Rattus norvegicus GN=Mtnd1 PE=1 SV=3	63491	54922	103130	132260	53945	4902.5	11654	9179.4	88450.8	19920.2	-2.15064	0.0410027
Q8VID1	Dehydrogenase/reductase SDR family member 4 OS=Rattus norvegicus GN=Dhrs4 PE=2 SV=2	83598	124620	149410	96484	53319	35707	38947	35489	113528	40865.5	-1.47409	0.0427675
Q924S5	Lon protease homolog, mitochondrial OS=Rattus norvegicus GN=Lonp1 PE=2 SV=1	741520	708240	711150	846530	541280	57331	458180	292330	751860	337280	-1.15652	0.0436946
Q2KMM2	Trafficking protein particle complex subunit 1 OS=Rattus norvegicus GN=Trappc1 PE=2 SV=1	73783	674730	725300	43189	140270	11290	109480	44789	379250	76457.2	-2.31043	0.0438661
P62839	Ubiquitin-conjugating enzyme E2 D2 OS=Rattus norvegicus GN=Ube2d2 PE=1 SV=1	74276	80928	101780	122070	48498	33946	12800	11478	94763.5	26680.5	-1.82855	0.0453055
Q5XI64	Monoacylglycerol lipase ABHD6 OS=Rattus norvegicus GN=Abhd6 PE=1 SV=1	298090	228230	139720	11389	81536	35616	21951	22994	169357	40524.2	-2.06321	0.0460704
P05505	Cytochrome c oxidase subunit 3 OS=Rattus norvegicus GN=Mtco3 PE=1 SV=5	107460	41281	45223	38986	20790	14567	4713.8	6756.9	58237.5	11706.9	-2.31459	0.0480731
P12711	Alcohol dehydrogenase class-3 OS=Rattus norvegicus GN=Adh5 PE=1 SV=2	62841	65909	59025	43782	27698	17327	14218	8700.7	57889.2	16985.9	-1.76896	0.0485159
P20070	NADH-cytochrome b5 reductase 3 OS=Rattus norvegicus GN=Cyb5r3 PE=1 SV=2	141710	175600	91540	63340	97201	6216.7	6893.9	18034	118048	32086.4	-1.87933	0.0485159
P22062	Protein-L-isoaspartate(D-aspartate) O-methyltransferase OS=Rattus norvegicus GN=Pcmt1 PE=1 SV=2	80442	99520	120070	128600	10277	18100	21209	90652	107158	35059.5	-1.61186	0.0485159
O35814	Stress-induced-phosphoprotein 1 OS=Rattus norvegicus GN=Stip1 PE=1 SV=1	185050	180470	207380	174910	142370	62075	51865	17330	186952	68410	-1.45039	0.0497851
B2RZ37	Receptor expression-enhancing protein 5 OS=Rattus norvegicus GN=Reep5 PE=1 SV=1	72795	55877	99469	20598	9720.8	15822	19044	10582	62184.8	13792.2	-2.17271	0.0522246
Q9NQR8	NADH dehydrogenase [ubiquinone] 1 alpha subcomplex assembly factor 4 OS=Rattus norvegicus GN=Ndufaf4 PE=1 SV=1	27107	30019	42472	59999	7884.6	5288.4	1485.5	16794	39899.2	7863.12	-2.34319	0.0522246
P19234	NADH dehydrogenase [ubiquinone] flavoprotein 2, mitochondrial OS=Rattus norvegicus GN=Ndufv2 PE=1 SV=2	4028600	4684400	3897000	3446100	5584700	898040	216040	121090	4014025	1.70497e+06	-1.23531	0.0533889
P36201	Cysteine-rich protein 2 OS=Rattus norvegicus GN=Crip2 PE=2 SV=1	55792	43945	41883	22171	11842	1528.2	6074.2	5569.7	40947.8	6253.53	-2.71104	0.0533889
P83941	Transcription elongation factor B polypeptide 1 OS=Rattus norvegicus GN=Tceb1 PE=1 SV=1	19537	60978	36321	28482	8585.4	7182.6	9966.8	5870.2	36329.5	7901.25	-2.20099	0.0533889
P13852	Major prion protein OS=Rattus norvegicus GN=Prnp PE=1 SV=2	65049	57112	55048	6182.6	6722.1	9880.9	1569.8	6008.1	45847.9	6045.23	-2.92299	0.0540246
Q5RK00	39S ribosomal protein L46, mitochondrial OS=Rattus norvegicus GN=Mrpl46 PE=2 SV=1	83962	54743	71896	69731	38987	9443.4	17416	12115	70083	19490.3	-1.8463	0.0545137
P50430	Arylsulfatase B OS=Rattus norvegicus GN=Arsb PE=2 SV=2	43100	44966	42936	17738	15319	6713	4172	11502	37185	9426.5	-1.97993	0.0545834
Q64057	Alpha-aminoadipic semialdehyde dehydrogenase OS=Rattus norvegicus GN=Aldh7a1 PE=1 SV=2	233890	243370	274290	267890	95046	124200	47656	182920	254860	112456	-1.18035	0.0556497
P10719	ATP synthase subunit beta, mitochondrial OS=Rattus norvegicus GN=Atp5b PE=1 SV=2	31445000	36873000	41495000	39472000	32698000	38815000	77797000	66627000	37321250	53984250	0.532541	0.0589886
P13221	Aspartate aminotransferase, cytoplasmic OS=Rattus norvegicus GN=Got1 PE=1 SV=3	665550	666490	291200	528180	489390	249700	157760	128480	537855	256332	-1.0692	0.0614947
Q63377	Sodium/potassium-transporting ATPase subunit beta-3 OS=Rattus norvegicus GN=Atp1b3 PE=2 SV=1	32618	43740	32444	32126	10833	6349.6	13357	10003	35232	10135.6	-1.79745	0.0626196
O08701	Arginase-2, mitochondrial OS=Rattus norvegicus GN=Arg2 PE=2 SV=1	75307	62674	80711	66241	20457	21675	8623	32320	71233.2	20768.8	-1.77814	0.0652152
Q9JLH6	CDK5 regulatory subunit-associated protein 1 OS=Rattus norvegicus GN=Cdk5rap1 PE=1 SV=1	203040	118310	17471	21830	8830.7	21413	10093	7600	90162.8	11984.2	-2.9114	0.0652152
Q5XIH7	Prohibitin-2 OS=Rattus norvegicus GN=Phb2 PE=1 SV=1	2238300	2328600	2032900	2055600	2370300	192870	743910	1006400	2163850	1078370	-1.00475	0.0653263
Q5I0L3	Tyrosine--tRNA ligase, mitochondrial OS=Rattus norvegicus GN=Yars2 PE=2 SV=1	15134	13569	81954	101610	5945.2	3736.7	12456	8878.2	53066.8	7754.03	-2.77479	0.0653297
Q7TS56	Carbonyl reductase family member 4 OS=Rattus norvegicus GN=Cbr4 PE=2 SV=1	41728	47125	42288	79267	26539	6453	20294	6218.9	52602	14876.2	-1.82211	0.0727196
P46462	Transitional endoplasmic reticulum ATPase OS=Rattus norvegicus GN=Vcp PE=1 SV=3	54434	51782	24784	13728	15007	3713.3	7650.4	8783.4	36182	8788.52	-2.04158	0.0729736
Q68FW7	Threonine--tRNA ligase, mitochondrial OS=Rattus norvegicus GN=Tars2 PE=2 SV=1	32125	36307	32613	28225	5855.3	10643	5565.2	8101.4	32317.5	7541.23	-2.09944	0.0729736
P30839	Fatty aldehyde dehydrogenase OS=Rattus norvegicus GN=Aldh3a2 PE=1 SV=1	122520	161960	42846	103750	48644	30719	45576	21121	107769	36515	-1.56138	0.0741543
Q6AXV4	Sorting and assembly machinery component 50 homolog OS=Rattus norvegicus GN=Samm50 PE=1 SV=1	612700	611610	598320	578910	111660	279340	403940	482430	600385	319342	-0.910783	0.0742681
Q9Z339	Glutathione S-transferase omega-1 OS=Rattus norvegicus GN=Gsto1 PE=1 SV=2	47651	51185	75545	60750	33607	2776.4	3701.1	31548	58782.8	17908.1	-1.71478	0.0742681
Q5U2R4	Mitochondrial ribonuclease P protein 1 OS=Rattus norvegicus GN=Trmt10c PE=2 SV=1	6861.1	18058	155890	284380	21212	2715.5	11802	29246	116297	16243.9	-2.83985	0.0742879
P27615	Lysosome membrane protein 2 OS=Rattus norvegicus GN=Scarb2 PE=1 SV=2	422550	114680	707060	33104	88459	28244	152690	41366	319348	77689.8	-2.03934	0.0781565
P62982	Ubiquitin-40S ribosomal protein S27a OS=Rattus norvegicus GN=Rps27a PE=1 SV=2	1031000	833060	757010	586380	1835800	3207600	3815100	3596600	801862	3113775	1.95724	0.0801229
Q9ESW0	DNA damage-binding protein 1 OS=Rattus norvegicus GN=Ddb1 PE=1 SV=1	18900	20037	27744	28374	2119	2705.9	8187.5	3564.6	23763.8	4144.25	-2.51958	0.0811841
A1EC95	HEAT repeat-containing protein 6 OS=Rattus norvegicus GN=Heatr6 PE=1 SV=1	2223.9	36343	66074	16060	191.38	9485.7	0	885.1	30175.2	2640.55	-3.51446	0.0835952
P20673	Argininosuccinate lyase OS=Rattus norvegicus GN=Asl PE=2 SV=1	124630	141140	383320	117380	87296	34057	55875	67576	191618	61201	-1.6466	0.0873503
P60522	Gamma-aminobutyric acid receptor-associated protein-like 2 OS=Rattus norvegicus GN=Gabarapl2 PE=3 SV=1	43896	48536	75448	91176	52169	6345	13384	6204.2	64764	19525.5	-1.72983	0.0895293
Q5U2Y0	WD repeat domain phosphoinositide-interacting protein 4 OS=Rattus norvegicus GN=Wdr45 PE=2 SV=1	41190	6591.9	65109	96912	18665	18423	4974	12962	52450.7	13756	-1.9309	0.0895293
Q68FU7	Ubiquinone biosynthesis monooxygenase COQ6, mitochondrial OS=Rattus norvegicus GN=Coq6 PE=2 SV=1	133170	83397	115240	128310	52856	28913	63906	48335	115029	48502.5	-1.24587	0.0895293
Q05982	Nucleoside diphosphate kinase A OS=Rattus norvegicus GN=Nme1 PE=1 SV=1	68403	25130	6403.3	180580	13666	9853.5	2592	2631.4	70129.1	7185.73	-3.28681	0.0895611
Q8CHJ1	Phosphatidylinositol glycan anchor biosynthesis class U protein OS=Rattus norvegicus GN=Pigu PE=1 SV=3	30142	17266	690650	1119300	16212	157130	68393	188650	464340	107596	-2.10955	0.0942701
B0BNM1	NAD(P)H-hydrate epimerase OS=Rattus norvegicus GN=Naxe PE=2 SV=1	106030	116140	65294	77124	36626	8360.7	47263	27923	91147	30043.2	-1.60116	0.0944662
P18422	Proteasome subunit alpha type-3 OS=Rattus norvegicus GN=Psma3 PE=1 SV=3	51642	15691	54705	49039	5071.5	10227	6120.3	16626	42769.2	9511.2	-2.16887	0.0944662
P19627	Guanine nucleotide-binding protein G(z) subunit alpha OS=Rattus norvegicus GN=Gnaz PE=2 SV=3	4366.4	3635	6012.5	15562	6178.5	91040	102130	84275	7393.98	70905.9	3.26148	0.0944662
P62828	GTP-binding nuclear protein Ran OS=Rattus norvegicus GN=Ran PE=1 SV=3	256710	226060	253010	224540	146340	28887	160130	111050	240080	111602	-1.10516	0.0944662
P97521	Mitochondrial carnitine/acylcarnitine carrier protein OS=Rattus norvegicus GN=Slc25a20 PE=1 SV=1	146180	121330	291380	258790	81437	84032	54143	98470	204420	79520.5	-1.36214	0.0944662
Q62651	Delta(3,5)-Delta(2,4)-dienoyl-CoA isomerase, mitochondrial OS=Rattus norvegicus GN=Ech1 PE=1 SV=2	307610	317280	310210	127070	226720	56149	61673	152600	265542	124286	-1.09528	0.0944662
Q63279	Keratin, type I cytoskeletal 19 OS=Rattus norvegicus GN=Krt19 PE=1 SV=2	14079	12026	37995	7239.4	62729	87579	157260	164860	17834.8	118107	2.72732	0.0944662
P19490	Glutamate receptor 1 OS=Rattus norvegicus GN=Gria1 PE=1 SV=2	123580	140210	119870	63399	104540	7922.3	35030	33759	111765	45312.8	-1.30247	0.0949805
Q64194	Lysosomal acid lipase/cholesteryl ester hydrolase OS=Rattus norvegicus GN=Lipa PE=2 SV=1	3327.1	54307	7990.2	129040	1136.3	5815.4	578.06	7433	48666.1	3740.69	-3.70154	0.0951142
Q71UE8	NEDD8 OS=Rattus norvegicus GN=Nedd8 PE=1 SV=1	89123	88148	120610	46328	140350	368090	269170	293880	86052.2	267872	1.63826	0.0951142
P39032	60S ribosomal protein L36 OS=Rattus norvegicus GN=Rpl36 PE=1 SV=2	37848	56975	44559	39194	83482	160630	633090	543960	44644	355290	2.99246	0.0988538
Q01986	Dual specificity mitogen-activated protein kinase kinase 1 OS=Rattus norvegicus GN=Map2k1 PE=1 SV=2	5488.7	44458	11043	215130	284.25	189.06	0	777	69029.9	312.577	-7.78686	0.100011
Q505J6	Mitochondrial glutamate carrier 2 OS=Rattus norvegicus GN=Slc25a18 PE=2 SV=2	598660	545260	582290	443210	1024700	1572300	1552800	1349800	542355	1374900	1.34202	0.100011
Q66HA8	Heat shock protein 105 kDa OS=Rattus norvegicus GN=Hsph1 PE=1 SV=1	138520	176460	266840	62491	55704	21423	95771	64680	161078	59394.5	-1.43936	0.100011
Q5U204	Ragulator complex protein LAMTOR3 OS=Rattus norvegicus GN=Lamtor3 PE=2 SV=1	35032	5955.5	13050	17541	4968.6	225.64	2441	2763.7	17894.6	2599.74	-2.78309	0.100189
P80432	Cytochrome c oxidase subunit 7C, mitochondrial OS=Rattus norvegicus GN=Cox7c PE=1 SV=2	215720	179410	20912	90795	21368	42574	51916	48438	126709	41074	-1.62522	0.102641
P47709	Rabphilin-3A OS=Rattus norvegicus GN=Rph3a PE=1 SV=1	150560	71399	121730	63824	431780	311770	285430	187720	101878	304175	1.57806	0.103865
P30009	Myristoylated alanine-rich C-kinase substrate OS=Rattus norvegicus GN=Marcks PE=1 SV=2	6426.8	21182	5198.6	8803.2	21259	191440	93985	80694	10402.7	96844.5	3.21872	0.104229
P35213	14-3-3 protein beta/alpha OS=Rattus norvegicus GN=Ywhab PE=1 SV=3	107430	93693	35499	28993	183040	221020	223080	179670	66403.8	201702	1.60289	0.104229
Q5FVQ8	NLR family member X1 OS=Rattus norvegicus GN=Nlrx1 PE=2 SV=1	78301	70780	69368	30443	17780	11990	41797	12370	62223	20984.2	-1.56814	0.104229
Q63065	[Pyruvate dehydrogenase (acetyl-transferring)] kinase isozyme 1, mitochondrial OS=Rattus norvegicus GN=Pdk1 PE=1 SV=1	114000	129030	14283	9917.5	16280	4577.8	6882.5	27463	66807.6	13800.8	-2.27526	0.104229
O09014	Solute carrier family 15 member 4 OS=Rattus norvegicus GN=Slc15a4 PE=1 SV=1	3839.2	67807	20675	73829	18932	383.14	7353.6	850.03	41537.6	6879.69	-2.594	0.105321
P30835	ATP-dependent 6-phosphofructokinase, liver type OS=Rattus norvegicus GN=Pfkl PE=1 SV=3	260710	256890	257100	297290	217850	96052	73197	138710	267998	131452	-1.02768	0.10603
O35764	Neuronal pentraxin receptor OS=Rattus norvegicus GN=Nptxr PE=1 SV=1	88972	6776.6	48424	161100	12238	8562.9	40582	14239	76318.1	18905.5	-2.01322	0.108583
Q05175	Brain acid soluble protein 1 OS=Rattus norvegicus GN=Basp1 PE=1 SV=2	682050	531030	743320	340040	1029900	3522900	1857800	1926500	574110	2084275	1.86015	0.108583
O55171	Acyl-coenzyme A thioesterase 2, mitochondrial OS=Rattus norvegicus GN=Acot2 PE=1 SV=1	207230	202730	181770	99794	191560	28609	39017	18824	172881	69502.5	-1.31464	0.111701
Q5RK27	Solute carrier family 12 member 7 OS=Rattus norvegicus GN=Slc12a7 PE=2 SV=2	79592	9843.6	36463	5615.3	5518.8	1954.8	1513	6961.6	32878.5	3987.05	-3.04375	0.11225
Q5U316	Ras-related protein Rab-35 OS=Rattus norvegicus GN=Rab35 PE=1 SV=1	91505	86286	110700	55236	40144	21321	48766	15480	85931.8	31427.8	-1.45115	0.113908
Q52KK3	Solute carrier family 25 member 51 OS=Rattus norvegicus GN=Slc25a51 PE=2 SV=1	48680	788.11	110030	14478	633.96	8711.8	0	1800.4	43494	2786.54	-3.96427	0.115848
Q9JK11	Reticulon-4 OS=Rattus norvegicus GN=Rtn4 PE=1 SV=1	81753	65256	13916	29867	21722	11662	2007.1	17741	47698	13283	-1.84435	0.115918
Q5PPN5	Tubulin polymerization-promoting protein family member 3 OS=Rattus norvegicus GN=Tppp3 PE=2 SV=1	10780	10562	39449	31932	33751	126940	202230	115060	23180.8	119495	2.36595	0.117403
Q6AXX6	Redox-regulatory protein FAM213A OS=Rattus norvegicus GN=Fam213a PE=1 SV=1	94423	82170	68200	21679	66360	5242.9	5824.3	7348.5	66618	21193.9	-1.65226	0.117403
P02401	60S acidic ribosomal protein P2 OS=Rattus norvegicus GN=Rplp2 PE=1 SV=2	1752.3	2929.1	3890.7	1963.7	8573.8	18876	22329	34412	2633.95	21047.7	2.99836	0.119499
P04177	Tyrosine 3-monooxygenase OS=Rattus norvegicus GN=Th PE=1 SV=3	688210	522500	737060	466770	208350	400300	165790	544740	603635	329795	-0.872107	0.119499
P15651	Short-chain specific acyl-CoA dehydrogenase, mitochondrial OS=Rattus norvegicus GN=Acads PE=1 SV=2	37818	228340	21097	584370	30699	49862	48031	47905	217906	44124.2	-2.30406	0.119499
Q3B8P0	Presenilins-associated rhomboid-like protein, mitochondrial OS=Rattus norvegicus GN=Parl PE=2 SV=1	911.48	2532.6	2960.4	3319.5	2270.4	37896	19213	34559	2430.99	23484.6	3.2721	0.12046
B4F7A1	Complex III assembly factor LYRM7 OS=Rattus norvegicus GN=Lyrm7 PE=3 SV=1	57876	58306	90678	32296	53765	12848	5639.3	6509.3	59789	19690.4	-1.60239	0.120858
Q5M9I5	Cytochrome b-c1 complex subunit 6, mitochondrial OS=Rattus norvegicus GN=Uqcrh PE=3 SV=1	181210	265720	154300	159130	133380	17777	7790.2	161960	190090	80226.8	-1.24453	0.127273
Q5XIG4	OCIA domain-containing protein 1 OS=Rattus norvegicus GN=Ociad1 PE=1 SV=1	27291	29963	2559	29255	45161	73603	136130	107180	22267	90518.5	2.02331	0.128384
Q5XIT9	Methylcrotonoyl-CoA carboxylase beta chain, mitochondrial OS=Rattus norvegicus GN=Mccc2 PE=2 SV=1	99691	124190	94321	39271	204140	225500	309850	271010	89368.2	252625	1.49916	0.130746
P11505	Plasma membrane calcium-transporting ATPase 1 OS=Rattus norvegicus GN=Atp2b1 PE=1 SV=2	65103	24703	27776	21558	99769	154870	140470	100040	34785	123787	1.83133	0.130902
P11240	Cytochrome c oxidase subunit 5A, mitochondrial OS=Rattus norvegicus GN=Cox5a PE=1 SV=1	2878400	2535700	1924400	1899800	5297400	8415000	9788200	6279200	2309575	7444950	1.68863	0.133011
O35303	Dynamin-1-like protein OS=Rattus norvegicus GN=Dnm1l PE=1 SV=1	476300	472690	483840	444950	422620	22598	56018	477580	469445	244704	-0.939918	0.134695
Q641Y2	NADH dehydrogenase [ubiquinone] iron-sulfur protein 2, mitochondrial OS=Rattus norvegicus GN=Ndufs2 PE=1 SV=1	432350	489910	201810	153110	483760	778650	1235900	910910	319295	852305	1.41648	0.135038
Q9R1A0	Cyclin-H OS=Rattus norvegicus GN=Ccnh PE=1 SV=2	57573	55514	9791.3	52689	5348.8	21233	15400	4303.8	43891.8	11571.4	-1.92339	0.135038
P26772	10 kDa heat shock protein, mitochondrial OS=Rattus norvegicus GN=Hspe1 PE=1 SV=3	10749000	10268000	9645000	9581900	7544000	3960500	3654200	5494500	10060975	5163300	-0.962405	0.135473
P10760	Adenosylhomocysteinase OS=Rattus norvegicus GN=Ahcy PE=1 SV=3	135020	21276	124110	20868	46024	20886	8788.5	8545.5	75318.5	21061	-1.83843	0.136237
P37285	Kinesin light chain 1 OS=Rattus norvegicus GN=Klc1 PE=1 SV=2	139870	110340	151560	145140	70480	406730	1116600	586710	136728	545130	1.9953	0.136237
Q4QRB4	Tubulin beta-3 chain OS=Rattus norvegicus GN=Tubb3 PE=1 SV=1	609230	552560	935090	875930	454260	202330	78564	761230	743202	374096	-0.990347	0.136237
Q5EB62	Solute carrier family 25 member 46 OS=Rattus norvegicus GN=Slc25a46 PE=1 SV=2	6940.7	3101.7	50517	48767	61095	164240	111330	182180	27331.6	129711	2.24666	0.136237
Q5EB81	NADH-cytochrome b5 reductase 1 OS=Rattus norvegicus GN=Cyb5r1 PE=2 SV=1	232180	258720	268930	279880	210440	38935	163880	119820	259928	133269	-0.963771	0.136237
Q63356	Unconventional myosin-Ie OS=Rattus norvegicus GN=Myo1e PE=1 SV=1	149630	146510	21131	39109	61831	5755900	103330	8633900	89095	3.63874e+06	5.35195	0.136237
Q6P6V0	Glucose-6-phosphate isomerase OS=Rattus norvegicus GN=Gpi PE=1 SV=1	355450	351510	600300	564880	324110	288660	148700	351780	468035	278312	-0.749911	0.136237
Q9Z1W6	Protein LYRIC OS=Rattus norvegicus GN=Mtdh PE=1 SV=2	23988	24332	42083	33396	19184	5187.5	7535.4	8906.9	30949.8	10203.5	-1.60087	0.136237
Q9Z2F5	C-terminal-binding protein 1 OS=Rattus norvegicus GN=Ctbp1 PE=1 SV=3	350630	143400	394420	199890	301210	96001	82188	19364	272085	124691	-1.1257	0.136237
Q8VHW5	Voltage-dependent calcium channel gamma-8 subunit OS=Rattus norvegicus GN=Cacng8 PE=1 SV=1	1921.6	12931	16400	8488.1	22218	59524	62203	52141	9935.17	49021.5	2.3028	0.137966
P10860	Glutamate dehydrogenase 1, mitochondrial OS=Rattus norvegicus GN=Glud1 PE=1 SV=2	5894100	6101600	4017900	4861600	5141000	1422000	1388800	3737400	5218800	2922300	-0.836614	0.140342
P11507	Sarcoplasmic/endoplasmic reticulum calcium ATPase 2 OS=Rattus norvegicus GN=Atp2a2 PE=1 SV=1	139410	90221	96223	59536	218670	336280	243770	228830	96347.5	256888	1.41482	0.140342
P70566	Tropomodulin-2 OS=Rattus norvegicus GN=Tmod2 PE=1 SV=1	1956.6	1233.8	4050.4	5008.4	4196.3	11674	38260	47137	3062.3	25316.8	3.04741	0.140342
F1M5N7	Kinesin-like protein KIF21B OS=Rattus norvegicus GN=Kif21b PE=1 SV=2	10283	10207	5666	7744	4454	3425.5	1268.2	667.43	8475	2453.78	-1.78821	0.140652
Q02563	Synaptic vesicle glycoprotein 2A OS=Rattus norvegicus GN=Sv2a PE=1 SV=2	302410	352230	193870	113820	441560	944980	756320	540530	240582	670848	1.47945	0.141315
P60901	Proteasome subunit alpha type-6 OS=Rattus norvegicus GN=Psma6 PE=1 SV=1	695500	105110	240660	159600	87324	2206800	151940	3099800	300218	1386466	2.20733	0.14226
P97837	Disks large-associated protein 2 OS=Rattus norvegicus GN=Dlgap2 PE=1 SV=3	1213.4	3799	4331.3	1647.6	2759.6	16304	32464	19146	2747.83	17668.4	2.68481	0.144551
Q6AY23	Pyrroline-5-carboxylate reductase 2 OS=Rattus norvegicus GN=Pycr2 PE=2 SV=1	70080	60186	93074	104890	53898	19433	14920	35096	82057.5	30836.8	-1.41198	0.144793
P18886	Carnitine O-palmitoyltransferase 2, mitochondrial OS=Rattus norvegicus GN=Cpt2 PE=1 SV=1	134310	132440	398930	46437	153170	12106	65650	17488	178029	62103.5	-1.51937	0.145323
P19332	Microtubule-associated protein tau OS=Rattus norvegicus GN=Mapt PE=1 SV=3	778720	35995	361040	364920	75992	314460	225840	3767.7	385169	155015	-1.31308	0.145323
P56522	NADPH:adrenodoxin oxidoreductase, mitochondrial OS=Rattus norvegicus GN=Fdxr PE=1 SV=1	49922	49353	31063	30142	5201.6	30171	9866.4	9594.3	40120	13708.3	-1.54927	0.145323
Q5EGY4	Synaptobrevin homolog YKT6 OS=Rattus norvegicus GN=Ykt6 PE=1 SV=1	16059	62611	38964	26139	21205	9680.2	7588.3	10050	35943.2	12130.9	-1.56704	0.145323
P10818	Cytochrome c oxidase subunit 6A1, mitochondrial OS=Rattus norvegicus GN=Cox6a1 PE=1 SV=2	227920	56585	115870	384630	185910	11217	50018	35241	196251	70596.5	-1.47503	0.146269
Q499N5	Acyl-CoA synthetase family member 2, mitochondrial OS=Rattus norvegicus GN=Acsf2 PE=2 SV=1	474630	457010	490070	376820	298190	114520	400270	230800	449632	260945	-0.785001	0.146269
Q6AYR2	Protein NDRG3 OS=Rattus norvegicus GN=Ndrg3 PE=1 SV=1	1304.3	1000.9	2103.5	3272.1	10071	5795.7	6536.2	9067.3	1920.2	7867.55	2.03466	0.146269
Q9JJM9	Septin-5 OS=Rattus norvegicus GN=Sept5 PE=1 SV=2	231190	253310	145110	107370	266590	625990	446440	804290	184245	535828	1.54014	0.147353
P60203	Myelin proteolipid protein OS=Rattus norvegicus GN=Plp1 PE=1 SV=2	174920	168280	286190	99995	228080	20365	45628	12429	182346	76625.5	-1.25078	0.149048
O35987	NSFL1 cofactor p47 OS=Rattus norvegicus GN=Nsfl1c PE=1 SV=1	36835	71149	33884	17363	145320	105540	128830	133070	39807.8	128190	1.68716	0.150179
P97690	Structural maintenance of chromosomes protein 3 OS=Rattus norvegicus GN=Smc3 PE=1 SV=1	7549.7	2367.5	4495.2	13113	18504	48576	28612	45424	6881.35	35279	2.35805	0.152039
Q99P39	Cysteine desulfurase, mitochondrial OS=Rattus norvegicus GN=Nfs1 PE=2 SV=1	79640	94998	60593	14265	56451	3867.3	6166.4	19838	62374	21580.7	-1.5312	0.152052
O35964	Endophilin-A2 OS=Rattus norvegicus GN=Sh3gl1 PE=1 SV=1	64128	68266	58045	30747	1500.1	215580	220300	429410	55296.5	216698	1.97042	0.152069
O35095	Neurochondrin OS=Rattus norvegicus GN=Ncdn PE=1 SV=2	104460	139960	121570	84491	25354	71023	24868	87140	112620	52096.2	-1.11221	0.152423
Q6AY84	Secernin-1 OS=Rattus norvegicus GN=Scrn1 PE=1 SV=1	27859	15094	19489	28261	7150.3	7724	8136.2	3975.2	22675.8	6746.43	-1.74896	0.152776
Q62745	CD81 antigen OS=Rattus norvegicus GN=Cd81 PE=1 SV=1	59763	42212	103700	88371	138670	302240	255010	152640	73511.5	212140	1.52897	0.15319
Q792I0	Protein lin-7 homolog C OS=Rattus norvegicus GN=Lin7c PE=1 SV=1	56743	1009.3	16012	108930	5226.9	6270.5	11896	12239	45673.6	8908.1	-2.35817	0.156402
Q7TMA5	Apolipoprotein B-100 OS=Rattus norvegicus GN=Apob PE=1 SV=1	10634	8804.6	21552	38581	18077	86263	150110	77169	19892.9	82904.8	2.0592	0.156791
Q8VHF5	Citrate synthase, mitochondrial OS=Rattus norvegicus GN=Cs PE=1 SV=1	6723000	7026200	6204900	5578100	7423300	10451000	18296000	14119000	6383050	12572325	0.977934	0.160249
P70473	Alpha-methylacyl-CoA racemase OS=Rattus norvegicus GN=Amacr PE=1 SV=3	33624	29233	22680	4405	3187.3	6515.6	5433.4	9808.6	22485.5	6236.23	-1.85025	0.166149
D3Z8E6	Calmodulin-regulated spectrin-associated protein 1 OS=Rattus norvegicus GN=Camsap1 PE=1 SV=2	5573.9	1136	7289.8	10996	28691	47472	6309.1	66293	6248.93	37191.3	2.57328	0.166518
Q00981	Ubiquitin carboxyl-terminal hydrolase isozyme L1 OS=Rattus norvegicus GN=Uchl1 PE=1 SV=2	466760	614040	563500	594740	587490	186840	315640	220410	559760	327595	-0.772895	0.167312
Q91XV6	FXYD domain-containing ion transport regulator 6 OS=Rattus norvegicus GN=Fxyd6 PE=1 SV=1	14645	4526.5	3631.8	8574.5	20481	85374	106760	7238.8	7844.45	54963.4	2.80873	0.168896
P23978	Sodium- and chloride-dependent GABA transporter 1 OS=Rattus norvegicus GN=Slc6a1 PE=1 SV=1	119110	134240	115680	86121	336560	266770	225580	216730	113788	261410	1.19997	0.170818
Q5XI78	2-oxoglutarate dehydrogenase, mitochondrial OS=Rattus norvegicus GN=Ogdh PE=1 SV=1	554430	603180	415010	475170	432820	39151	94189	597260	511948	290855	-0.815696	0.176681
P63045	Vesicle-associated membrane protein 2 OS=Rattus norvegicus GN=Vamp2 PE=1 SV=2	3228800	2913700	1330000	1852200	841710	11186000	4873500	16899000	2331175	8.45005e+06	1.8579	0.177271
Q9Z0W5	Protein kinase C and casein kinase substrate in neurons protein 1 OS=Rattus norvegicus GN=Pacsin1 PE=1 SV=1	86937	91873	73541	37018	10116	301370	167960	524120	72342.2	250892	1.79415	0.179131
P24329	Thiosulfate sulfurtransferase OS=Rattus norvegicus GN=Tst PE=1 SV=3	1605700	1605200	1594700	1406000	1406000	754680	1224600	486570	1552900	967962	-0.681942	0.180796
P68255	14-3-3 protein theta OS=Rattus norvegicus GN=Ywhaq PE=1 SV=1	58013	36989	63319	45119	31625	186540	257800	167500	50860	160866	1.66126	0.180796
Q9JHW0	Proteasome subunit beta type-7 OS=Rattus norvegicus GN=Psmb7 PE=1 SV=1	121560	14684	6557.5	34265	3918.2	6925.1	5031	15589	44266.6	7865.82	-2.49255	0.182463
Q3MIE4	Synaptic vesicle membrane protein VAT-1 homolog OS=Rattus norvegicus GN=Vat1 PE=1 SV=1	285820	295760	290100	201350	267400	188490	42994	54252	268258	138284	-0.955984	0.182929
P68403	Protein kinase C beta type OS=Rattus norvegicus GN=Prkcb PE=1 SV=3	72992	72613	8605.2	6344.9	12143	14648	8274.1	9519.5	40138.8	11146.1	-1.84845	0.184849
Q8K1P9	Fatty acid desaturase 3 OS=Rattus norvegicus GN=Fads3 PE=2 SV=1	1670.8	1004.8	2657.7	4878.8	5630.4	24706	2518.1	32020	2553.02	16218.6	2.66737	0.184849
Q99MZ4	Gamma-glutamyltransferase 7 OS=Rattus norvegicus GN=Ggt7 PE=1 SV=2	15849	17108	24235	11073	14290	1851.9	4890.5	3118.8	17066.2	6037.8	-1.49905	0.184849
Q5M7W6	Protein FAM234A OS=Rattus norvegicus GN=Fam234a PE=1 SV=1	36268	21245	39399	52024	20298	1894.9	12880	22560	37234	14408.2	-1.36973	0.187025
Q7TQ94	Nitrilase homolog 1 OS=Rattus norvegicus GN=Nit1 PE=2 SV=1	3178.8	6989.6	5684.9	17708	75492	190450	2749.4	5340.5	8390.33	68508	3.02947	0.187099
P21571	ATP synthase-coupling factor 6, mitochondrial OS=Rattus norvegicus GN=Atp5j PE=1 SV=1	222060	454310	30896	262610	338630	9947.3	20401	29132	242469	99527.6	-1.28463	0.188524
O54715	V-type proton ATPase subunit S1 OS=Rattus norvegicus GN=Atp6ap1 PE=2 SV=1	52270	49806	55566	43572	2219.8	6328	59649	12820	50303.5	20254.2	-1.31244	0.189591
F1LP64	E3 ubiquitin-protein ligase TRIP12 OS=Rattus norvegicus GN=Trip12 PE=1 SV=1	16372	1629.6	22689	16530	4239.1	99812	20007	182710	14305.1	76692	2.42254	0.190224
O35112	CD166 antigen OS=Rattus norvegicus GN=Alcam PE=1 SV=1	10774	19817	7879.4	11963	25298	55627	51889	44374	12608.4	44297	1.81283	0.190224
P01830	Thy-1 membrane glycoprotein OS=Rattus norvegicus GN=Thy1 PE=1 SV=1	738990	676060	1139800	1107100	1081100	243500	19348	576190	915488	480034	-0.931402	0.190224
B2GV71	Arginine-hydroxylase NDUFAF5, mitochondrial OS=Rattus norvegicus GN=Ndufaf5 PE=2 SV=1	128600	112950	76723	54926	43358	40634	57142	21007	93299.8	40535.2	-1.2027	0.190868
P08592	Amyloid beta A4 protein OS=Rattus norvegicus GN=App PE=1 SV=2	6967.5	5485.2	14191	7585.3	18392	16225	39565	88608	8557.25	40697.5	2.24972	0.190868
Q91ZW1	Transcription factor A, mitochondrial OS=Rattus norvegicus GN=Tfam PE=2 SV=1	101380	116620	96183	191640	206060	436710	451670	349900	126456	361085	1.51371	0.190868
Q63622	Disks large homolog 2 OS=Rattus norvegicus GN=Dlg2 PE=1 SV=1	47250	40765	53575	174670	95530	262220	126670	312380	79065	199200	1.33311	0.194489
Q78P75	Dynein light chain 2, cytoplasmic OS=Rattus norvegicus GN=Dynll2 PE=1 SV=1	56237	52792	53067	22451	6873.8	7743.1	18807	37420	46136.8	17711	-1.38127	0.194489
O35092	Mitochondrial import inner membrane translocase subunit Tim17-A OS=Rattus norvegicus GN=Timm17a PE=2 SV=1	55963	32418	40260	1098.5	18930	11187	10358	2275.8	32434.9	10687.7	-1.60159	0.194519
P85970	Actin-related protein 2/3 complex subunit 2 OS=Rattus norvegicus GN=Arpc2 PE=1 SV=1	150700	156440	107560	138930	120310	46556	72661	44321	138408	70962	-0.963804	0.195739
P10824	Guanine nucleotide-binding protein G(i) subunit alpha-1 OS=Rattus norvegicus GN=Gnai1 PE=1 SV=3	174600	163280	135950	83283	394730	358680	280850	191980	139278	306560	1.1382	0.196271
P11030	Acyl-CoA-binding protein OS=Rattus norvegicus GN=Dbi PE=1 SV=3	19304	10340	3588.1	11340	3741.8	2792.2	3213.8	3542.3	11143	3322.52	-1.74579	0.196271
Q9EPJ3	28S ribosomal protein S26, mitochondrial OS=Rattus norvegicus GN=Mrps26 PE=1 SV=1	8732.2	38035	33344	20082	42080	74142	107970	77364	25048.3	75389	1.58964	0.196271
Q63525	Nuclear migration protein nudC OS=Rattus norvegicus GN=Nudc PE=1 SV=1	5364.8	902.7	8059.7	38388	737.78	2505.7	3397	2261.8	13178.8	2225.57	-2.56597	0.196593
F1LP90	Misshapen-like kinase 1 OS=Rattus norvegicus GN=Mink1 PE=1 SV=2	22638	25723	6543.6	8057.2	40404	53060	58194	53803	15740.4	51365.2	1.70632	0.197919
P04041	Glutathione peroxidase 1 OS=Rattus norvegicus GN=Gpx1 PE=1 SV=4	111060	109180	101620	127050	94551	22215	67746	38713	112228	55806.2	-1.00793	0.199503
O35796	Complement component 1 Q subcomponent-binding protein, mitochondrial OS=Rattus norvegicus GN=C1qbp PE=1 SV=2	324500	356470	381750	284420	283430	1060600	726750	1060100	336785	782720	1.21667	0.2012
P50442	Glycine amidinotransferase, mitochondrial OS=Rattus norvegicus GN=Gatm PE=1 SV=1	6050.2	25761	30562	31152	2780.7	8970.7	10952	7703.6	23381.3	7601.75	-1.62095	0.201852
Q6DGG0	Peptidyl-prolyl cis-trans isomerase D OS=Rattus norvegicus GN=Ppid PE=1 SV=3	78954	153910	36605	71108	294780	157270	163800	238510	85144.2	213590	1.32686	0.201852
Q568Z9	Phytanoyl-CoA hydroxylase-interacting protein OS=Rattus norvegicus GN=Phyhip PE=2 SV=1	62815	83216	56862	82903	176060	144140	179550	182550	71449	170575	1.25542	0.202297
P20280	60S ribosomal protein L21 OS=Rattus norvegicus GN=Rpl21 PE=1 SV=3	2766.6	7931.5	3649.4	1819.7	15794	804.09	33190	27317	4041.8	19276.3	2.25376	0.206696
P29314	40S ribosomal protein S9 OS=Rattus norvegicus GN=Rps9 PE=1 SV=4	46494	64113	177840	517970	213590	24384	22370	6008.7	201604	66588.2	-1.59819	0.206696
P41777	Nucleolar and coiled-body phosphoprotein 1 OS=Rattus norvegicus GN=Nolc1 PE=1 SV=1	1903.9	1914.9	1516	1425.4	5503.5	7757.3	9495.9	2001.5	1690.05	6189.55	1.87277	0.206696
P68035	Actin, alpha cardiac muscle 1 OS=Rattus norvegicus GN=Actc1 PE=2 SV=1	275210	1890600	535810	501630	2499600	1586100	1862300	711500	800812	1664875	1.05588	0.208541
P17078	60S ribosomal protein L35 OS=Rattus norvegicus GN=Rpl35 PE=1 SV=3	28850	18309	11040	16293	21486	16147	155930	105470	18623	74758.2	2.00515	0.208705
P62882	Guanine nucleotide-binding protein subunit beta-5 OS=Rattus norvegicus GN=Gnb5 PE=2 SV=1	38261	53437	9106.5	22749	68533	143210	100070	101550	30888.4	103341	1.74227	0.208705
Q5XIG0	ADP-ribose pyrophosphatase, mitochondrial OS=Rattus norvegicus GN=Nudt9 PE=2 SV=1	17891	54755	4997	18533	6658.1	8421.9	7097.1	4746.9	24044	6731	-1.83678	0.208705
Q62658	Peptidyl-prolyl cis-trans isomerase FKBP1A OS=Rattus norvegicus GN=Fkbp1a PE=1 SV=3	253140	237420	198440	176390	337760	520960	493980	696500	216348	512300	1.24364	0.208705
Q8CFN2	Cell division control protein 42 homolog OS=Rattus norvegicus GN=Cdc42 PE=1 SV=2	303960	258390	241360	207210	22281	17923	16923	431410	252730	122134	-1.04913	0.208705
Q920Q0	Paralemmin-1 OS=Rattus norvegicus GN=Palm PE=1 SV=1	172280	143380	169170	99835	130850	374800	273980	366340	146166	286492	0.970887	0.208705
P62703	40S ribosomal protein S4, X isoform OS=Rattus norvegicus GN=Rps4x PE=2 SV=2	5786.1	2720.1	8359.7	18106	9568.6	45571	24301	53475	8742.98	33228.9	1.92624	0.209717
Q8CFD0	Sideroflexin-5 OS=Rattus norvegicus GN=Sfxn5 PE=2 SV=1	394560	355000	308580	300060	130410	207990	238910	221950	339550	199815	-0.764959	0.209717
Q561S0	NADH dehydrogenase [ubiquinone] 1 alpha subcomplex subunit 10, mitochondrial OS=Rattus norvegicus GN=Ndufa10 PE=1 SV=1	803780	919300	506970	527680	520210	507470	297860	261090	689432	396658	-0.797515	0.213143
Q6NYB7	Ras-related protein Rab-1A OS=Rattus norvegicus GN=Rab1A PE=1 SV=3	343500	403560	332070	121330	10857	256720	12409	309990	300115	147494	-1.02486	0.214433
Q9WVJ4	Synaptojanin-2-binding protein OS=Rattus norvegicus GN=Synj2bp PE=1 SV=2	279240	284050	337380	323370	83858	11630	369890	166220	306010	157900	-0.954572	0.214433
Q2TA68	Dynamin-like 120 kDa protein, mitochondrial OS=Rattus norvegicus GN=Opa1 PE=1 SV=1	759560	748460	762430	513510	781400	158800	144490	494510	695990	394800	-0.817945	0.217842
P47245	Nardilysin OS=Rattus norvegicus GN=Nrdc PE=1 SV=1	53638	61573	41539	19305	46574	1546.9	6444.5	7041.6	44013.8	15401.8	-1.51486	0.218051
P56603	Secretory carrier-associated membrane protein 1 OS=Rattus norvegicus GN=Scamp1 PE=1 SV=1	168610	136210	212760	41560	252470	392400	471930	346130	139785	365732	1.38758	0.220328
A0JPJ7	Obg-like ATPase 1 OS=Rattus norvegicus GN=Ola1 PE=2 SV=1	89150	102330	108800	155040	120930	45821	20147	40948	113830	56961.5	-0.998822	0.220816
P13803	Electron transfer flavoprotein subunit alpha, mitochondrial OS=Rattus norvegicus GN=Etfa PE=1 SV=4	987870	1017400	971340	792900	530230	108830	115930	1330100	942378	521272	-0.854267	0.222454
Q64605	Receptor-type tyrosine-protein phosphatase S OS=Rattus norvegicus GN=Ptprs PE=1 SV=2	21913	22807	25962	29627	12690	7552.8	15630	4573.8	25077.2	10111.7	-1.31036	0.222454
Q91XR8	Phospholipid hydroperoxide glutathione peroxidase, nuclear OS=Rattus norvegicus GN=Gpx4 PE=1 SV=3	200590	264460	191300	112280	121610	39421	25694	196000	192158	95681.2	-1.00598	0.222716
P06761	78 kDa glucose-regulated protein OS=Rattus norvegicus GN=Hspa5 PE=1 SV=1	109730	308490	73043	236470	492000	329850	612130	407140	181933	460280	1.3391	0.224224
O35179	Endophilin-A1 OS=Rattus norvegicus GN=Sh3gl2 PE=1 SV=2	141860	175030	147570	173760	259870	337570	302390	814790	159555	428655	1.42576	0.226087
O08875	Serine/threonine-protein kinase DCLK1 OS=Rattus norvegicus GN=Dclk1 PE=1 SV=1	2917.1	4961.7	8986.1	9686.5	5236.9	3026.7	32211	121400	6637.85	40468.7	2.60802	0.226922
Q07647	Solute carrier family 2, facilitated glucose transporter member 3 OS=Rattus norvegicus GN=Slc2a3 PE=1 SV=1	2292.8	11338	21129	24017	5350.7	4016.6	1155.5	11048	14694.2	5392.7	-1.44617	0.226922
Q9ES53	Ubiquitin fusion degradation protein 1 homolog OS=Rattus norvegicus GN=Ufd1l PE=1 SV=1	4655.3	3331.4	8908	211860	356.78	6750.8	8332.7	14408	57188.7	7462.07	-2.93808	0.226922
P08503	Medium-chain specific acyl-CoA dehydrogenase, mitochondrial OS=Rattus norvegicus GN=Acadm PE=1 SV=1	24516	7751.2	18217	10096	41602	32246	63591	56465	15145	48476	1.67842	0.226922
P61983	14-3-3 protein gamma OS=Rattus norvegicus GN=Ywhag PE=1 SV=2	185600	205630	206610	179880	213940	69429	24993	89795	194430	99539.2	-0.965913	0.226922
Q5RJY4	Dehydrogenase/reductase SDR family member 7B OS=Rattus norvegicus GN=Dhrs7b PE=1 SV=1	22927	4745.3	13731	4517.3	40888	39053	36233	32290	11480.2	37116	1.6929	0.227508
P31596	Excitatory amino acid transporter 2 OS=Rattus norvegicus GN=Slc1a2 PE=1 SV=2	17564	32180	100390	106170	13070	19592	27334	51341	64076	27834.2	-1.20292	0.228126
P47858	ATP-dependent 6-phosphofructokinase, muscle type OS=Rattus norvegicus GN=Pfkm PE=1 SV=3	411420	479550	357990	356970	481280	191510	147120	124470	401482	236095	-0.76597	0.228931
Q9ESI7	Neuronal migration protein doublecortin OS=Rattus norvegicus GN=Dcx PE=1 SV=2	4913.8	7398.7	7295.8	30664	7554.1	93192	22362	92227	12568.1	53833.8	2.09875	0.231004
O35094	Mitochondrial import inner membrane translocase subunit TIM44 OS=Rattus norvegicus GN=Timm44 PE=1 SV=1	324470	307150	313300	254180	176530	145870	293380	102230	299775	179502	-0.739876	0.234701
O08839	Myc box-dependent-interacting protein 1 OS=Rattus norvegicus GN=Bin1 PE=1 SV=1	130200	126630	141640	120940	212570	246770	289290	288410	129852	259260	0.997526	0.234745
Q4KM74	Vesicle-trafficking protein SEC22b OS=Rattus norvegicus GN=Sec22b PE=1 SV=3	37692	169360	63055	174050	40233	74216	55839	44833	111039	53780.2	-1.04592	0.236011
Q62639	GTP-binding protein Rheb OS=Rattus norvegicus GN=Rheb PE=1 SV=1	49318	22316	59762	27618	9963.2	15525	21994	22725	39753.5	17551.8	-1.17946	0.236011
Q62634	Vesicular glutamate transporter 1 OS=Rattus norvegicus GN=Slc17a7 PE=1 SV=1	320380	338230	324200	232290	665860	581890	742690	490790	303775	620308	1.02998	0.237831
Q68A21	Transcriptional activator protein Pur-beta OS=Rattus norvegicus GN=Purb PE=1 SV=3	120960	43697	37737	117790	29315	45748	12339	57326	80046	36182	-1.14556	0.239209
D3ZW55	Inosine triphosphate pyrophosphatase OS=Rattus norvegicus GN=Itpa PE=3 SV=1	22658	20211	17134	11876	37038	71640	49995	40483	17969.8	49789	1.47026	0.239611
P11661	NADH-ubiquinone oxidoreductase chain 5 OS=Rattus norvegicus GN=Mtnd5 PE=3 SV=3	15643	21197	14954	4180.9	1491.1	1594.4	2230.3	15621	13993.7	5234.2	-1.41874	0.2417
Q6AYG5	Ethylmalonyl-CoA decarboxylase OS=Rattus norvegicus GN=Echdc1 PE=1 SV=1	1684.4	5553.1	1676.6	163300	8740.7	530.91	663.65	1507	43053.5	2860.57	-3.91176	0.242172
Q9QXU2	Surfeit locus protein 1 OS=Rattus norvegicus GN=Surf1 PE=2 SV=1	35350	35536	43051	18084	12860	93770	130280	114130	33005.2	87760	1.41087	0.242172
P15146	Microtubule-associated protein 2 OS=Rattus norvegicus GN=Map2 PE=1 SV=3	38126	45309	21549	39480	42444	9766.6	4897.7	5796.3	36116	15726.1	-1.19947	0.243234
P26453	Basigin OS=Rattus norvegicus GN=Bsg PE=1 SV=2	27073	39327	21472	5523.3	40654	48219	152410	49173	23348.8	72614	1.6369	0.244549
P60881	Synaptosomal-associated protein 25 OS=Rattus norvegicus GN=Snap25 PE=1 SV=1	811470	790820	683670	438440	1486600	1396500	1139700	1014200	681100	1259250	0.886626	0.244549
P62634	Cellular nucleic acid-binding protein OS=Rattus norvegicus GN=Cnbp PE=2 SV=1	48902	4556.7	14771	23975	4831.6	1689.1	9284.9	13892	23051.2	7424.4	-1.63449	0.244549
Q64122	Myosin regulatory light polypeptide 9 OS=Rattus norvegicus GN=Myl9 PE=1 SV=2	6337.1	107480	25167	5333.9	8294.9	14260	9245.8	8263.2	36079.5	10016	-1.84888	0.244746
P50399	Rab GDP dissociation inhibitor beta OS=Rattus norvegicus GN=Gdi2 PE=1 SV=2	126300	98594	136680	134930	161540	50381	5093.4	31701	124126	62178.8	-0.99731	0.245877
Q07116	Sulfite oxidase, mitochondrial OS=Rattus norvegicus GN=Suox PE=1 SV=2	12797	5031.2	3672.9	3160	908.65	26497	30209	27936	6165.28	21387.7	1.79454	0.246117
P63036	DnaJ homolog subfamily A member 1 OS=Rattus norvegicus GN=Dnaja1 PE=1 SV=1	62726	60596	30514	57310	52236	13673	18671	15091	52786.5	24917.8	-1.083	0.24772
Q2TL32	E3 ubiquitin-protein ligase UBR4 OS=Rattus norvegicus GN=Ubr4 PE=1 SV=2	198940	362920	162990	152260	178060	16417	10957	234210	219278	109911	-0.996422	0.24772
Q4KLY4	E3 ubiquitin-protein ligase RING2 OS=Rattus norvegicus GN=Rnf2 PE=2 SV=1	14157	16413	333540	32534	7504.9	25830	7310	57246	99161	24472.7	-2.0186	0.249005
P29101	Synaptotagmin-2 OS=Rattus norvegicus GN=Syt2 PE=1 SV=1	109320	60949	118770	87722	95392	35444	12398	40495	94190.2	45932.2	-1.03607	0.251299
P62630	Elongation factor 1-alpha 1 OS=Rattus norvegicus GN=Eef1a1 PE=2 SV=1	71835	119160	113370	93002	71870	57739	12652	65009	99341.8	51817.5	-0.938961	0.251299
P68511	14-3-3 protein eta OS=Rattus norvegicus GN=Ywhah PE=1 SV=2	46146	7639.2	30208	62719	30086	199660	12379	280500	36678.1	130656	1.83279	0.251299
P05503	Cytochrome c oxidase subunit 1 OS=Rattus norvegicus GN=Mtco1 PE=2 SV=3	58648	171840	145980	101350	158120	46254	7686.9	12926	119454	56246.7	-1.08662	0.252795
P82471	Guanine nucleotide-binding protein G(q) subunit alpha OS=Rattus norvegicus GN=Gnaq PE=2 SV=2	197240	159190	182070	80292	319510	345960	309850	138470	154698	278448	0.847951	0.252795
P63025	Vesicle-associated membrane protein 3 OS=Rattus norvegicus GN=Vamp3 PE=1 SV=1	937880	735210	762760	503120	229400	3465700	23149	4972400	734742	2.17266e+06	1.56415	0.253145
Q4QQW3	Hydroxyacid-oxoacid transhydrogenase, mitochondrial OS=Rattus norvegicus GN=Adhfe1 PE=1 SV=1	4817.2	5533.4	48010	39631	3198.9	5483.1	1423.4	21727	24497.9	7958.1	-1.62216	0.256257
Q5M7W5	Microtubule-associated protein 4 OS=Rattus norvegicus GN=Map4 PE=1 SV=1	50524	37638	37814	8946.3	1314.2	2388.8	13880	37361	33730.6	13736	-1.29609	0.256257
P06685	Sodium/potassium-transporting ATPase subunit alpha-1 OS=Rattus norvegicus GN=Atp1a1 PE=1 SV=1	740310	611410	673060	682840	628340	388390	440820	221790	676905	419835	-0.689131	0.258373
Q63690	Apoptosis regulator BAX OS=Rattus norvegicus GN=Bax PE=1 SV=2	2095.1	9192.1	6020.6	13143	3807.5	28247	196040	5980	7612.7	58518.6	2.94242	0.258373
P63329	Serine/threonine-protein phosphatase 2B catalytic subunit alpha isoform OS=Rattus norvegicus GN=Ppp3ca PE=1 SV=1	2098200	2005200	1399700	1313100	1517800	508000	906040	1493100	1704050	1106235	-0.62331	0.259883
O88339	Epsin-1 OS=Rattus norvegicus GN=Epn1 PE=1 SV=1	34249	25297	31250	93740	9879.4	3852.6	26417	34134	46134	18570.8	-1.3128	0.260623
O70257	Syntaxin-7 OS=Rattus norvegicus GN=Stx7 PE=1 SV=4	86717	58904	42563	13286	217020	151110	10988	127370	50367.5	126622	1.32996	0.261941
Q9QYU2	Elongation factor Ts, mitochondrial OS=Rattus norvegicus GN=Tsfm PE=2 SV=1	11209	23351	2670.5	1636	3360.6	4698	3292.5	668.43	9716.62	3004.88	-1.69315	0.268185
P61227	Ras-related protein Rap-2b OS=Rattus norvegicus GN=Rap2b PE=2 SV=1	3218	1435.5	7909.9	43489	5409.1	59851	22201	126380	14013.1	53460.3	1.93169	0.271012
Q5U2N0	CTP synthase 2 OS=Rattus norvegicus GN=Ctps2 PE=1 SV=1	42097	36959	252410	196800	164070	31118	4934.7	29017	132066	57284.9	-1.20504	0.271012
Q6AYZ1	Tubulin alpha-1C chain OS=Rattus norvegicus GN=Tuba1c PE=1 SV=1	916600	875110	1418700	1203700	282920	1455000	138150	768560	1.10353e+06	661158	-0.739057	0.271012
Q9Z2L0	Voltage-dependent anion-selective channel protein 1 OS=Rattus norvegicus GN=Vdac1 PE=1 SV=4	11627000	16326000	14120000	20243000	12857000	7886200	9704100	12692000	15579000	10784825	-0.5306	0.271076
Q9QYF3	Unconventional myosin-Va OS=Rattus norvegicus GN=Myo5a PE=1 SV=1	337450	197320	182430	209800	202510	97408	119750	108900	231750	132142	-0.81048	0.271974
P62944	AP-2 complex subunit beta OS=Rattus norvegicus GN=Ap2b1 PE=1 SV=1	479690	456720	328770	429800	619930	147340	114760	121570	423745	250900	-0.756084	0.2734
D4AC13	Leucine-rich repeat-containing G-protein coupled receptor 5 OS=Rattus norvegicus GN=Lgr5 PE=3 SV=1	11468	8509.9	4503.8	4325.5	15063	24886	14926	26156	7201.8	20257.8	1.49204	0.27423
P21575	Dynamin-1 OS=Rattus norvegicus GN=Dnm1 PE=1 SV=2	1528700	1497000	1500700	1261300	2074600	2393000	2373500	3939000	1446925	2695025	0.897309	0.27423
P82995	Heat shock protein HSP 90-alpha OS=Rattus norvegicus GN=Hsp90aa1 PE=1 SV=3	59024	55762	62683	5066.6	82052	160860	129320	91318	45633.9	115888	1.34455	0.27423
Q9WUL0	DNA topoisomerase 1 OS=Rattus norvegicus GN=Top1 PE=1 SV=1	21243	72272	27457	56817	16769	220590	38294	326980	44447.2	150658	1.76111	0.27423
Q9ERM3	Diacylglycerol O-acyltransferase 1 OS=Rattus norvegicus GN=Dgat1 PE=2 SV=1	19171	21470	7708.7	7545	114810	33207	10621	33100	13973.7	47934.5	1.77835	0.277124
P55051	Fatty acid-binding protein, brain OS=Rattus norvegicus GN=Fabp7 PE=1 SV=2	14544	11511	6064.1	19690	4416.2	4572.9	10817	2590.8	12952.3	5599.22	-1.20991	0.279762
Q6MGB5	Estradiol 17-beta-dehydrogenase 8 OS=Rattus norvegicus GN=Hsd17b8 PE=1 SV=1	36038	37204	33882	40303	39843	5918.1	19252	7884.1	36856.8	18224.3	-1.01607	0.279762
Q91ZW6	Trimethyllysine dioxygenase, mitochondrial OS=Rattus norvegicus GN=Tmlhe PE=1 SV=2	61457	211940	81946	71456	143980	31558	18757	10310	106700	51151.2	-1.06072	0.279762
P53534	Glycogen phosphorylase, brain form (Fragment) OS=Rattus norvegicus GN=Pygb PE=1 SV=3	98102	170840	101120	109840	306950	255410	223320	164480	119976	237540	0.985431	0.282442
Q9JJK1	Neuronal membrane glycoprotein M6-b OS=Rattus norvegicus GN=Gpm6b PE=1 SV=1	177640	204120	253110	139880	37924	72487	191290	116000	193688	104425	-0.89126	0.284288
Q5RJQ4	NAD-dependent protein deacetylase sirtuin-2 OS=Rattus norvegicus GN=Sirt2 PE=1 SV=1	188860	178010	89585	34003	164100	396890	376750	88504	122614	256561	1.06517	0.286391
Q9Z1P3	Induced myeloid leukemia cell differentiation protein Mcl-1 homolog OS=Rattus norvegicus GN=Mcl1 PE=1 SV=2	31712	39532	5406.2	2899.3	8319	7010.6	6415.1	7715.9	19887.4	7365.15	-1.43307	0.286391
Q05140	Clathrin coat assembly protein AP180 OS=Rattus norvegicus GN=Snap91 PE=1 SV=1	287680	324950	245810	159200	714620	391730	370350	531780	254410	502120	0.980877	0.28751
O35458	Vesicular inhibitory amino acid transporter OS=Rattus norvegicus GN=Slc32a1 PE=1 SV=1	72350	52301	49796	41590	69555	19875	7249.1	8602.7	54009.2	26320.5	-1.03702	0.290942
Q01062	cGMP-dependent 3',5'-cyclic phosphodiesterase OS=Rattus norvegicus GN=Pde2a PE=1 SV=2	132060	114370	98204	37529	44588	40880	48705	68735	95540.8	50727	-0.913362	0.290942
Q6P502	T-complex protein 1 subunit gamma OS=Rattus norvegicus GN=Cct3 PE=1 SV=1	197040	182660	225450	145100	238900	47571	81469	36170	187562	101028	-0.892623	0.290942
P97852	Peroxisomal multifunctional enzyme type 2 OS=Rattus norvegicus GN=Hsd17b4 PE=1 SV=3	28716	26536	5827.9	12507	32526	61594	30411	54346	18396.7	44719.2	1.28145	0.29138
Q9Z311	Trans-2-enoyl-CoA reductase, mitochondrial OS=Rattus norvegicus GN=Mecr PE=1 SV=1	28511	38459	18591	19491	4252.8	2760.4	5747.8	31871	26263	11158	-1.23495	0.29391
P61765	Syntaxin-binding protein 1 OS=Rattus norvegicus GN=Stxbp1 PE=1 SV=1	2134100	1976100	1719400	1537900	3076500	5641100	6628900	5079000	1841875	5106375	1.47112	0.29405
Q4V7D2	Protein rogdi homolog OS=Rattus norvegicus GN=Rogdi PE=2 SV=1	859020	242410	997570	939650	68581	77933	907960	671650	759662	431531	-0.815894	0.29405
P60123	RuvB-like 1 OS=Rattus norvegicus GN=Ruvbl1 PE=1 SV=1	3440	5150.1	6308.3	3822.7	4917.7	7487.8	45070	11084	4680.28	17139.9	1.87269	0.294892
P61265	Syntaxin-1B OS=Rattus norvegicus GN=Stx1b PE=1 SV=1	854370	849550	745580	501750	1375900	1320000	1054200	1302700	737812	1263200	0.775757	0.294892
P62243	40S ribosomal protein S8 OS=Rattus norvegicus GN=Rps8 PE=1 SV=2	27898	3182.4	4646.2	6887.8	52192	5967.5	75531	7389.5	10653.6	35270	1.7271	0.294892
Q5FVJ0	Protein RUFY3 OS=Rattus norvegicus GN=Rufy3 PE=1 SV=1	61489	82585	128060	62152	115400	189190	151230	220070	83571.5	168972	1.01571	0.294892
Q9JKS6	Protein piccolo OS=Rattus norvegicus GN=Pclo PE=1 SV=1	22635	5036.7	13858	3939	35508	3278.6	141600	7319.1	11367.2	46926.4	2.04553	0.294892
Q63635	Syntaxin-6 OS=Rattus norvegicus GN=Stx6 PE=1 SV=1	6975.7	3438.1	2331.1	4027.6	13515	14833	4080.3	6764.5	4193.12	9798.2	1.22449	0.301003
P04906	Glutathione S-transferase P OS=Rattus norvegicus GN=Gstp1 PE=1 SV=2	148670	160900	347530	354270	51956	528710	642760	900840	252842	531066	1.07065	0.302951
P11506	Plasma membrane calcium-transporting ATPase 2 OS=Rattus norvegicus GN=Atp2b2 PE=1 SV=2	112960	135510	83298	63965	27848	278060	119560	461220	98933.2	221672	1.1639	0.305531
Q5XIP6	Flap endonuclease 1 OS=Rattus norvegicus GN=Fen1 PE=2 SV=1	4850.1	13832	5727.7	5177.6	6687	74927	11913	11731	7396.85	26314.5	1.83088	0.305531
Q64591	2,4-dienoyl-CoA reductase, mitochondrial OS=Rattus norvegicus GN=Decr1 PE=1 SV=2	710260	658250	639340	614390	1029800	172650	104770	261150	655560	392092	-0.741534	0.305531
O35567	Bifunctional purine biosynthesis protein PURH OS=Rattus norvegicus GN=Atic PE=1 SV=2	44393	35713	173530	39971	4481.1	52332	14077	57689	73401.8	32144.8	-1.19123	0.306084
Q6AYH5	Dynactin subunit 2 OS=Rattus norvegicus GN=Dctn2 PE=1 SV=1	39448	94946	55579	35812	105310	168640	189590	69804	56446.2	133336	1.24012	0.308462
P05508	NADH-ubiquinone oxidoreductase chain 4 OS=Rattus norvegicus GN=Mtnd4 PE=3 SV=3	270030	292840	265610	267020	474050	90941	4185.8	25473	273875	148662	-0.881477	0.312593
P97829	Leukocyte surface antigen CD47 OS=Rattus norvegicus GN=Cd47 PE=1 SV=1	266320	246610	340880	387840	549910	83623	6663.5	28585	310412	167195	-0.892652	0.312593
Q63965	Sideroflexin-1 OS=Rattus norvegicus GN=Sfxn1 PE=2 SV=4	1250900	1162900	640710	837600	1185900	441840	508820	310230	973028	611698	-0.669662	0.312593
Q64542	Plasma membrane calcium-transporting ATPase 4 OS=Rattus norvegicus GN=Atp2b4 PE=1 SV=1	72953	45664	53707	51386	81602	96402	277930	90610	55927.5	136636	1.28871	0.312593
B2DD29	Serine/threonine-protein kinase BRSK1 OS=Rattus norvegicus GN=Brsk1 PE=1 SV=1	1482.8	1434.4	5299.9	12088	67066	2260.2	14179	3995.5	5076.27	21875.2	2.10745	0.312998
Q6P7B0	Tryptophan--tRNA ligase, cytoplasmic OS=Rattus norvegicus GN=Wars PE=1 SV=2	13383	29497	32283	40887	26374	40587	49632	199750	29012.5	79085.8	1.44674	0.316922
P14408	Fumarate hydratase, mitochondrial OS=Rattus norvegicus GN=Fh PE=1 SV=1	464290	467490	420650	431510	480060	782600	905720	954090	445985	780618	0.807621	0.319048
P62193	26S protease regulatory subunit 4 OS=Rattus norvegicus GN=Psmc1 PE=2 SV=1	3267.6	9118.2	9638.9	9254.7	210.8	7328.9	1896.9	4082.7	7819.85	3379.82	-1.21019	0.321778
Q5BJU7	Wiskott-Aldrich syndrome protein family member 1 OS=Rattus norvegicus GN=Wasf1 PE=1 SV=1	65245	36320	132640	70989	82311	19623	33472	25034	76298.5	40110	-0.927693	0.321778
P25286	V-type proton ATPase 116 kDa subunit a isoform 1 OS=Rattus norvegicus GN=Atp6v0a1 PE=2 SV=1	1240900	1363000	1124300	885120	1724300	131190	302260	758860	1153330	729152	-0.661513	0.322031
Q02253	Methylmalonate-semialdehyde dehydrogenase [acylating], mitochondrial OS=Rattus norvegicus GN=Aldh6a1 PE=1 SV=1	578210	559440	560480	548710	200450	62032	790610	357010	561710	352526	-0.672098	0.322031
P29411	GTP:AMP phosphotransferase AK3, mitochondrial OS=Rattus norvegicus GN=Ak3 PE=2 SV=2	140420	136620	79944	94658	228810	143030	256790	159710	112910	197085	0.803638	0.32421
Q99ML5	Prenylcysteine oxidase OS=Rattus norvegicus GN=Pcyox1 PE=1 SV=1	29923	58588	66816	27417	76554	120670	112250	77777	45686	96812.8	1.08344	0.32421
P61131	CMP-N-acetylneuraminate-beta-galactosamide-alpha-2,3-sialyltransferase 4 OS=Rattus norvegicus GN=St3gal4 PE=2 SV=1	11365	6709.4	20501	21820	14020	11744	83107	47164	15098.9	39008.8	1.36936	0.325394
Q68FR6	Elongation factor 1-gamma OS=Rattus norvegicus GN=Eef1g PE=2 SV=3	63311	66822	69750	82723	100210	31289	5351.6	4522.4	70651.5	35343.2	-0.999285	0.326877
P54690	Branched-chain-amino-acid aminotransferase, cytosolic OS=Rattus norvegicus GN=Bcat1 PE=1 SV=1	12437	40069	65036	18307	33442	163280	88150	36308	33962.2	80295	1.24138	0.32697
Q566R0	Acyl-coenzyme A thioesterase THEM4 OS=Rattus norvegicus GN=Them4 PE=2 SV=1	40803	94118	36803	14226	32285	29966	18898	6315.6	46487.5	21866.2	-1.08814	0.32697
D4AAT7	ATP-dependent (S)-NAD(P)H-hydrate dehydratase OS=Rattus norvegicus GN=Naxd PE=3 SV=1	165270	158150	154350	81825	54660	106220	55641	115060	139899	82895.2	-0.755022	0.327151
Q1WIM2	Cell adhesion molecule 2 OS=Rattus norvegicus GN=Cadm2 PE=1 SV=2	10460	4982.8	17697	16613	27313	53992	26719	12097	12438.2	30030.2	1.27164	0.327151
Q63198	Contactin-1 OS=Rattus norvegicus GN=Cntn1 PE=1 SV=2	180140	179990	242500	20828	181520	58487	46930	59034	155864	86492.8	-0.849641	0.327248
P62282	40S ribosomal protein S11 OS=Rattus norvegicus GN=Rps11 PE=1 SV=3	43582	25932	11062	34709	12685	7330.4	28280	5794.6	28821.2	13522.5	-1.09177	0.327751
P07936	Neuromodulin OS=Rattus norvegicus GN=Gap43 PE=1 SV=1	510480	364200	520360	341930	905650	1095200	452190	566140	434242	754795	0.797584	0.329137
P0C6S7	Ankyrin repeat and sterile alpha motif domain-containing protein 1B OS=Rattus norvegicus GN=Anks1b PE=1 SV=1	122260	122670	127560	113620	152020	13071	30641	83297	121528	69757.2	-0.800868	0.329137
P45953	Very long-chain specific acyl-CoA dehydrogenase, mitochondrial OS=Rattus norvegicus GN=Acadvl PE=1 SV=1	145060	145050	98934	71552	227860	203980	162810	242980	115149	209408	0.862811	0.329137
P62078	Mitochondrial import inner membrane translocase subunit Tim8 B OS=Rattus norvegicus GN=Timm8b PE=3 SV=1	38183	50983	93035	15747	50117	197120	94369	117730	49487	114834	1.21443	0.329137
P97532	3-mercaptopyruvate sulfurtransferase OS=Rattus norvegicus GN=Mpst PE=1 SV=3	101260	117650	113880	104610	39861	64975	108710	48591	109350	65534.2	-0.738632	0.329137
Q62952	Dihydropyrimidinase-related protein 3 OS=Rattus norvegicus GN=Dpysl3 PE=1 SV=2	206220	205010	253780	85338	649930	324610	279890	278510	187587	383235	1.03067	0.329137
Q6P9T8	Tubulin beta-4B chain OS=Rattus norvegicus GN=Tubb4b PE=1 SV=1	4260800	4253600	4446200	3416700	6625500	7047800	4707700	12576000	4094325	7739250	0.918568	0.329137
Q9JHU0	Dihydropyrimidinase-related protein 5 OS=Rattus norvegicus GN=Dpysl5 PE=1 SV=1	128860	151800	268160	191910	130810	265340	591130	535210	185182	380622	1.03941	0.329137
Q6J4I0	Protein phosphatase 1 regulatory subunit 1B OS=Rattus norvegicus GN=Ppp1r1b PE=1 SV=1	3347.8	54171	3762.6	8264.2	84575	1851.5	6910.6	125700	17386.4	54759.3	1.65514	0.332595
Q5I0C3	Methylcrotonoyl-CoA carboxylase subunit alpha, mitochondrial OS=Rattus norvegicus GN=Mccc1 PE=1 SV=1	43548	49984	64119	12299	52300	91678	115240	147520	42487.5	101684	1.25899	0.332922
Q6RJR6	Reticulon-3 OS=Rattus norvegicus GN=Rtn3 PE=1 SV=1	130300	146690	84938	62327	94850	60015	63610	31239	106064	62428.5	-0.764655	0.340016
P07335	Creatine kinase B-type OS=Rattus norvegicus GN=Ckb PE=1 SV=2	1131200	1224200	1363400	1007500	990320	2743800	1895900	3101700	1181575	2182930	0.885555	0.340385
P34058	Heat shock protein HSP 90-beta OS=Rattus norvegicus GN=Hsp90ab1 PE=1 SV=4	42236	38555	23689	15801	70509	2941.1	8220.9	372590	30070.2	113565	1.91711	0.341914
Q9Z214	Homer protein homolog 1 OS=Rattus norvegicus GN=Homer1 PE=1 SV=2	265970	269420	75394	71765	368010	322620	335880	211610	170637	309530	0.859147	0.346571
Q704E8	ATP-binding cassette sub-family B member 7, mitochondrial OS=Rattus norvegicus GN=Abcb7 PE=1 SV=1	10204	2277.1	2729.9	4725.6	4929.2	6491.4	11065	32482	4984.15	13741.9	1.46316	0.346599
P00173	Cytochrome b5 OS=Rattus norvegicus GN=Cyb5a PE=1 SV=2	13123	9846.2	10122	12627	42571	9364.7	43730	15707	11429.5	27843.2	1.28456	0.351135
P15205	Microtubule-associated protein 1B OS=Rattus norvegicus GN=Map1b PE=1 SV=2	38286	9337.9	39403	16684	87763	121530	9327.5	32478	25927.7	62774.6	1.27569	0.351135
P48721	Stress-70 protein, mitochondrial OS=Rattus norvegicus GN=Hspa9 PE=1 SV=3	2254500	2242700	2162700	1677100	1764600	430520	1901000	1738900	2084250	1458755	-0.514791	0.351135
Q5XI79	Protein arginine methyltransferase NDUFAF7, mitochondrial OS=Rattus norvegicus GN=Ndufaf7 PE=2 SV=1	13235	9276	17333	7907.9	35477	11044	44009	22271	11938	28200.2	1.24015	0.351135
Q5XHZ0	Heat shock protein 75 kDa, mitochondrial OS=Rattus norvegicus GN=Trap1 PE=1 SV=1	193690	183070	206460	145020	197140	67288	116680	58092	182060	109800	-0.729536	0.352896
Q704S8	Carnitine O-acetyltransferase OS=Rattus norvegicus GN=Crat PE=1 SV=1	160920	162050	84548	148600	116210	57279	101340	70680	139030	86377.2	-0.686668	0.352896
P06687	Sodium/potassium-transporting ATPase subunit alpha-3 OS=Rattus norvegicus GN=Atp1a3 PE=1 SV=2	408710	474600	422170	282730	309170	328050	232470	253040	397052	280682	-0.500391	0.355274
P29117	Peptidyl-prolyl cis-trans isomerase F, mitochondrial OS=Rattus norvegicus GN=Ppif PE=1 SV=2	132810	101680	94178	110470	70518	53463	43795	106090	109784	68466.5	-0.681204	0.357398
Q66HG5	Transmembrane 9 superfamily member 2 OS=Rattus norvegicus GN=Tm9sf2 PE=2 SV=1	2459.6	2133.6	6086.6	7169.4	2198.7	9288.7	14717	12560	4462.3	9691.1	1.11887	0.357398
P17764	Acetyl-CoA acetyltransferase, mitochondrial OS=Rattus norvegicus GN=Acat1 PE=1 SV=1	2098600	2501400	1415000	1130200	2271500	3322100	3019500	5656900	1786300	3567500	0.997939	0.359742
P05065	Fructose-bisphosphate aldolase A OS=Rattus norvegicus GN=Aldoa PE=1 SV=2	592780	733530	554440	598600	833140	1175100	1021900	876760	619838	976725	0.656062	0.363577
P97576	GrpE protein homolog 1, mitochondrial OS=Rattus norvegicus GN=Grpel1 PE=1 SV=2	173120	81002	197600	139880	53728	114710	62462	135610	147900	91627.5	-0.690774	0.370124
P39069	Adenylate kinase isoenzyme 1 OS=Rattus norvegicus GN=Ak1 PE=1 SV=3	1692400	483290	1681700	1188500	1893400	662200	570120	143630	1.26147e+06	817338	-0.626105	0.371099
P01041	Cystatin-B OS=Rattus norvegicus GN=Cstb PE=1 SV=1	65846	74892	13413	11444	75240	40929	45652	212320	41398.8	93535.2	1.17592	0.372616
Q9JHY2	Sideroflexin-3 OS=Rattus norvegicus GN=Sfxn3 PE=2 SV=1	1391300	1251200	1142600	626220	2018300	746510	3378400	1291800	1102830	1.85875e+06	0.753124	0.374431
Q5BJP3	Ubiquitin-fold modifier 1 OS=Rattus norvegicus GN=Ufm1 PE=3 SV=1	2592	8163.6	3069.7	1018.9	1508.7	13927	531.67	19145	3711.05	8778.09	1.24208	0.375472
Q63633	Solute carrier family 12 member 5 OS=Rattus norvegicus GN=Slc12a5 PE=1 SV=2	3018.5	40334	33065	37025	40307	50761	101590	44589	28360.6	59311.8	1.06443	0.379182
P81155	Voltage-dependent anion-selective channel protein 2 OS=Rattus norvegicus GN=Vdac2 PE=1 SV=2	5893300	5719200	6692600	7320800	5489400	3921600	4669800	3483800	6406475	4391150	-0.544932	0.384732
Q01818	Chromaffin granule amine transporter OS=Rattus norvegicus GN=Slc18a1 PE=2 SV=1	22121	16932	30655	4667.1	19607	3472.5	6780.9	6458.9	18593.8	9079.83	-1.03408	0.384732
P97685	Neurofascin OS=Rattus norvegicus GN=Nfasc PE=1 SV=2	144070	138810	134670	53627	312080	163140	264800	77467	117794	204372	0.794927	0.390485
P11598	Protein disulfide-isomerase A3 OS=Rattus norvegicus GN=Pdia3 PE=1 SV=2	38742	5980.9	56288	16873	8465.9	25203	15576	330730	29471	94993.7	1.68854	0.391399
P97615	Thioredoxin, mitochondrial OS=Rattus norvegicus GN=Txn2 PE=2 SV=1	96721	116130	113540	117980	166070	79245	11077	8014.9	111093	66101.7	-0.749005	0.391979
Q9R1Z0	Voltage-dependent anion-selective channel protein 3 OS=Rattus norvegicus GN=Vdac3 PE=1 SV=2	2811500	3084200	3384000	3370700	2745300	2565900	1770100	1787800	3162600	2217275	-0.512323	0.393824
Q5BJX1	39S ribosomal protein L41, mitochondrial OS=Rattus norvegicus GN=Mrpl41 PE=1 SV=1	17832	28630	17418	29662	24287	65162	5241.5	135600	23385.5	57572.6	1.29977	0.396715
B1WBW4	Armadillo repeat-containing protein 10 OS=Rattus norvegicus GN=Armc10 PE=1 SV=1	131770	108410	124700	105750	3668.9	85587	134050	61108	117658	71103.5	-0.726601	0.398127
B5DFN2	Adenosylhomocysteinase 2 OS=Rattus norvegicus GN=Ahcyl1 PE=1 SV=2	64100	76326	77020	98038	107860	17064	39440	16621	78871	45246.2	-0.801697	0.398127
P33124	Long-chain-fatty-acid--CoA ligase 6 OS=Rattus norvegicus GN=Acsl6 PE=1 SV=1	46185	65524	65579	31255	70627	83807	129030	94430	52135.8	94473.5	0.857637	0.398127
Q6AXR4	Beta-hexosaminidase subunit beta OS=Rattus norvegicus GN=Hexb PE=2 SV=1	35145	34213	60664	35646	56819	4356.8	10324	12986	41417	21121.5	-0.971514	0.398127
B5DF41	Syntaphilin OS=Rattus norvegicus GN=Snph PE=1 SV=1	59013	66167	87313	50443	16497	16597	38350	79314	65734	37689.5	-0.802477	0.399971
P08009	Glutathione S-transferase Yb-3 OS=Rattus norvegicus GN=Gstm3 PE=1 SV=2	14176	25692	6078.4	1127.9	18049	15224	62731	15389	11768.6	27848.2	1.24265	0.399971
P98166	Very low-density lipoprotein receptor OS=Rattus norvegicus GN=Vldlr PE=2 SV=1	219470	303100	19126	282940	279330	70883	94308	17125	206159	115412	-0.83697	0.399971
Q5U300	Ubiquitin-like modifier-activating enzyme 1 OS=Rattus norvegicus GN=Uba1 PE=1 SV=1	80018	77155	64964	68988	174300	121500	93008	123480	72781.2	128072	0.815316	0.399971
Q6AY04	m-AAA protease-interacting protein 1, mitochondrial OS=Rattus norvegicus GN=Maip1 PE=2 SV=1	85119	101190	102720	97126	175130	146870	186660	155700	96538.8	166090	0.782785	0.399971
P13596	Neural cell adhesion molecule 1 OS=Rattus norvegicus GN=Ncam1 PE=1 SV=1	407600	379580	509340	303760	418700	704370	852270	623510	400070	649712	0.699549	0.401745
P16086	Spectrin alpha chain, non-erythrocytic 1 OS=Rattus norvegicus GN=Sptan1 PE=1 SV=2	10684	11613	1971.8	2008.2	35774	1362.1	6397.5	21079	6569.25	16153.1	1.29801	0.402586
P49803	Regulator of G-protein signaling 7 OS=Rattus norvegicus GN=Rgs7 PE=1 SV=2	30678	47827	65562	17601	55302	106010	130410	30398	40417	80530	0.994564	0.402586
Q00715	Histone H2B type 1 OS=Rattus norvegicus PE=1 SV=2	95201	72643	122630	30507	68951	65598	37939	9047.9	80245.2	45384	-0.822233	0.402586
P20156	Neurosecretory protein VGF OS=Rattus norvegicus GN=Vgf PE=1 SV=3	17372	14626	10445	25208	50145	25329	29643	30914	16912.8	34007.8	1.00775	0.405675
P04644	40S ribosomal protein S17 OS=Rattus norvegicus GN=Rps17 PE=1 SV=3	1675.4	3588.8	1474	1380.9	15189	610.93	4783.8	1201.5	2029.78	5446.31	1.42396	0.409338
P14841	Cystatin-C OS=Rattus norvegicus GN=Cst3 PE=1 SV=2	41519	17135	11641	27978	71831	56158	29041	40525	24568.2	49388.8	1.00739	0.409338
P37377	Alpha-synuclein OS=Rattus norvegicus GN=Snca PE=1 SV=1	1012700	1081500	1186300	1140300	2048700	1561000	705340	2435500	1105200	1687635	0.610695	0.409338
Q5BJQ0	Atypical kinase COQ8A, mitochondrial OS=Rattus norvegicus GN=Coq8a PE=2 SV=1	3764.2	25325	22298	23885	63125	14650	60094	17399	18818	38817	1.04457	0.412356
P35571	Glycerol-3-phosphate dehydrogenase, mitochondrial OS=Rattus norvegicus GN=Gpd2 PE=1 SV=1	609750	625930	462730	255900	579320	155900	370750	216400	488578	330592	-0.563533	0.412655
P11980	Pyruvate kinase PKM OS=Rattus norvegicus GN=Pkm PE=1 SV=3	2209400	1992500	2111000	1494900	2331100	4475700	2515400	4842700	1951950	3541225	0.859332	0.41477
P63322	Ras-related protein Ral-A OS=Rattus norvegicus GN=Rala PE=1 SV=1	6939.9	92979	13693	61738	208290	130660	24585	17302	43837.5	95209.2	1.11894	0.415239
Q9QZM5	Abl interactor 1 OS=Rattus norvegicus GN=Abi1 PE=1 SV=3	64804	51528	64447	32464	100980	109020	100380	90925	53310.8	100326	0.912201	0.415395
Q9R063	Peroxiredoxin-5, mitochondrial OS=Rattus norvegicus GN=Prdx5 PE=1 SV=1	4678200	4585500	5266500	5716700	5836000	2724800	980270	4285400	5061725	3.45662e+06	-0.550268	0.415432
P02650	Apolipoprotein E OS=Rattus norvegicus GN=Apoe PE=1 SV=2	10834	10809	5902.3	7317.7	33087	24979	8459.6	8989.9	8715.75	18878.9	1.11508	0.419216
P14882	Propionyl-CoA carboxylase alpha chain, mitochondrial OS=Rattus norvegicus GN=Pcca PE=1 SV=3	7674	18375	32809	9955.6	12017	10567	7437.1	6310.3	17203.4	9082.85	-0.921477	0.419216
P97633	Casein kinase I isoform alpha OS=Rattus norvegicus GN=Csnk1a1 PE=2 SV=1	2801.6	7895.8	10960	14950	23453	22982	15577	13233	9151.85	18811.2	1.03946	0.419216
Q5FWY5	AH receptor-interacting protein OS=Rattus norvegicus GN=Aip PE=1 SV=1	20963	4603.1	15286	15892	42971	12080	65328	3950.2	14186	31082.3	1.13162	0.419216
Q6AYE2	Endophilin-B1 OS=Rattus norvegicus GN=Sh3glb1 PE=2 SV=1	72012	43881	71731	30006	57812	19322	7642.1	41450	54407.5	31556.5	-0.785867	0.419216
P0C2C0	39S ribosomal protein L22, mitochondrial OS=Rattus norvegicus GN=Mrpl22 PE=1 SV=1	18880	18016	16839	43416	97876	14117	25352	62460	24287.8	49951.2	1.04029	0.423878
P50408	V-type proton ATPase subunit F OS=Rattus norvegicus GN=Atp6v1f PE=1 SV=1	206120	183400	279690	316010	163610	67477	309660	1560200	246305	525237	1.09252	0.426704
Q3T1J1	Eukaryotic translation initiation factor 5A-1 OS=Rattus norvegicus GN=Eif5a PE=1 SV=3	45517	9762.2	14552	29871	6783.8	7235.5	21544	15402	24925.5	12741.3	-0.96811	0.426704
O08678	Serine/threonine-protein kinase MARK1 OS=Rattus norvegicus GN=Mark1 PE=1 SV=1	4569.2	25350	783.19	10968	8408.2	973.95	4379.5	5297.8	10417.6	4764.86	-1.12852	0.427274
Q62753	Syntaxin-binding protein 2 OS=Rattus norvegicus GN=Stxbp2 PE=2 SV=1	621950	669230	780520	247880	159710	1144700	281980	2709600	579895	1.074e+06	0.889127	0.427274
Q7TPB1	T-complex protein 1 subunit delta OS=Rattus norvegicus GN=Cct4 PE=1 SV=3	78713	115600	103740	80046	69342	48087	89731	26207	94524.8	58341.8	-0.696163	0.427274
Q9Z173	Adhesion G protein-coupled receptor L3 OS=Rattus norvegicus GN=Adgrl3 PE=1 SV=1	16666	4721.3	17208	7005.9	18488	24403	27642	19939	11400.3	22618	0.9884	0.427274
O35331	Pyridoxal kinase OS=Rattus norvegicus GN=Pdxk PE=1 SV=1	122490	198490	834990	57250	277350	240590	36216	111800	303305	166489	-0.865342	0.42771
Q5FVL3	Protein FAM69B OS=Rattus norvegicus GN=Fam69b PE=3 SV=2	6892.3	19285	16909	5554.7	24671	29977	20594	19947	12160.2	23797.2	0.968622	0.428804
Q62876	Synaptogyrin-1 OS=Rattus norvegicus GN=Syngr1 PE=2 SV=1	1900200	1876600	2098100	1988700	3299700	2940600	4921700	1447800	1965900	3152450	0.681284	0.429141
Q5PQM9	Kidney mitochondrial carrier protein 1 OS=Rattus norvegicus GN=Slc25a30 PE=2 SV=1	16451	17376	15699	7188.7	9920.1	8207.7	6432.7	8498.2	14178.7	8264.68	-0.778693	0.432361
Q08163	Adenylyl cyclase-associated protein 1 OS=Rattus norvegicus GN=Cap1 PE=1 SV=3	223610	222460	263760	216560	171810	233560	89461	106800	231598	150408	-0.622741	0.433099
P19491	Glutamate receptor 2 OS=Rattus norvegicus GN=Gria2 PE=1 SV=2	101010	128750	27285	52256	185040	171960	15050	226960	77325.2	149752	0.953569	0.436105
P19511	ATP synthase F(0) complex subunit B1, mitochondrial OS=Rattus norvegicus GN=Atp5f1 PE=1 SV=1	3576100	3260500	4153500	3865500	5712300	1830300	1969600	915070	3713900	2.60682e+06	-0.510645	0.436105
Q62760	Mitochondrial import receptor subunit TOM20 homolog OS=Rattus norvegicus GN=Tomm20 PE=1 SV=2	64167	48876	84477	35364	140540	224410	49542	47903	58221	115599	0.989514	0.436105
P24268	Cathepsin D OS=Rattus norvegicus GN=Ctsd PE=1 SV=1	385170	427330	406070	419580	490500	112760	158450	410100	409538	292952	-0.483329	0.436105
Q06647	ATP synthase subunit O, mitochondrial OS=Rattus norvegicus GN=Atp5o PE=1 SV=1	7163600	7590900	9334200	9572500	10015000	4937800	4313800	3046700	8415300	5578325	-0.593183	0.436586
Q64119	Myosin light polypeptide 6 OS=Rattus norvegicus GN=Myl6 PE=1 SV=3	13041	14847	51907	32089	35537	9551.3	10526	1798.8	27971	14353.3	-0.962552	0.436586
P19139	Casein kinase II subunit alpha OS=Rattus norvegicus GN=Csnk2a1 PE=1 SV=2	12574	14047	14669	18086	51795	8244.8	13307	43989	14844	29334	0.982691	0.437596
Q4KLH5	Arf-GAP domain and FG repeat-containing protein 1 OS=Rattus norvegicus GN=Agfg1 PE=1 SV=1	22297	17900	37494	5647.9	36311	23926	60282	44482	20834.7	41250.2	0.985413	0.437596
Q505J9	ATPase family AAA domain-containing protein 1 OS=Rattus norvegicus GN=Atad1 PE=1 SV=1	7229.9	15978	2994.1	10729	17961	15610	34809	10003	9232.75	19595.8	1.08571	0.437596
P37805	Transgelin-3 OS=Rattus norvegicus GN=Tagln3 PE=1 SV=2	127560	205970	134120	304320	297840	280090	175030	484330	192992	309322	0.680567	0.438419
Q794F9	4F2 cell-surface antigen heavy chain OS=Rattus norvegicus GN=Slc3a2 PE=1 SV=1	171430	163300	91738	68685	313590	166070	267560	71079	123788	204575	0.724754	0.439124
P35439	Glutamate receptor ionotropic, NMDA 1 OS=Rattus norvegicus GN=Grin1 PE=1 SV=1	22814	9990.7	35791	9464.8	59778	4162.4	85231	17528	19515.1	41674.8	1.09458	0.439201
P45479	Palmitoyl-protein thioesterase 1 OS=Rattus norvegicus GN=Ppt1 PE=1 SV=1	47006	56863	42461	8094.1	98715	81369	67654	30482	38606	69555	0.849328	0.442472
P51647	Retinal dehydrogenase 1 OS=Rattus norvegicus GN=Aldh1a1 PE=1 SV=3	261740	308480	264000	223690	149430	181070	124760	311970	264478	191808	-0.463486	0.443021
Q5I0K3	Citrate lyase subunit beta-like protein, mitochondrial OS=Rattus norvegicus GN=Clybl PE=2 SV=2	3934.3	1105.1	3079.7	2617.5	14898	1215.4	5609.6	1857.4	2684.15	5895.1	1.13505	0.443021
Q64559	Cytosolic acyl coenzyme A thioester hydrolase OS=Rattus norvegicus GN=Acot7 PE=1 SV=4	609540	627460	671360	544470	667180	394460	312940	373980	613208	437140	-0.48828	0.444337
Q5RKI1	Eukaryotic initiation factor 4A-II OS=Rattus norvegicus GN=Eif4a2 PE=1 SV=1	491920	471980	49490	622680	634350	122340	50422	261610	409018	267180	-0.614348	0.445221
Q5XIF6	Tubulin alpha-4A chain OS=Rattus norvegicus GN=Tuba4a PE=1 SV=1	2266400	1178500	2083300	3997600	3842900	2191000	32260	312230	2381450	1.5946e+06	-0.578648	0.445221
Q6AY94	Complex I assembly factor TIMMDC1, mitochondrial OS=Rattus norvegicus GN=Timmdc1 PE=2 SV=1	46810	17907	56186	45475	33877	8631.8	23339	370490	41594.5	109084	1.39098	0.445221
A1L108	Actin-related protein 2/3 complex subunit 5-like protein OS=Rattus norvegicus GN=Arpc5l PE=1 SV=2	115330	122900	132220	147150	187170	16475	8823.2	111710	129400	81044.6	-0.675051	0.446247
P31647	Sodium- and chloride-dependent GABA transporter 3 OS=Rattus norvegicus GN=Slc6a11 PE=1 SV=1	76920	83680	6099.8	20753	2865.5	34832	103420	283920	46863.2	106259	1.18106	0.446247
Q8K3P6	Calcium-binding mitochondrial carrier protein SCaMC-2 OS=Rattus norvegicus GN=Slc25a25 PE=1 SV=1	45644	35671	29925	43160	26562	12908	38326	15823	38600	23404.8	-0.721799	0.446247
P00507	Aspartate aminotransferase, mitochondrial OS=Rattus norvegicus GN=Got2 PE=1 SV=2	14501000	13496000	14442000	14240000	14501000	18949000	18361000	18637000	14169750	17612000	0.313744	0.447208
P52303	AP-1 complex subunit beta-1 OS=Rattus norvegicus GN=Ap1b1 PE=1 SV=1	89664	80095	99164	98327	55325	50190	55164	67204	91812.5	56970.8	-0.688469	0.447208
P57113	Maleylacetoacetate isomerase OS=Rattus norvegicus GN=Gstz1 PE=1 SV=2	7396.5	10523	31052	14403	46484	18875	58388	4493	15843.6	32060	1.01687	0.447208
Q8VI04	Isoaspartyl peptidase/L-asparaginase OS=Rattus norvegicus GN=Asrgl1 PE=1 SV=1	63721	61947	72466	34237	88304	12393	14103	23637	58092.8	34609.2	-0.7472	0.447208
Q5M7U6	Actin-related protein 2 OS=Rattus norvegicus GN=Actr2 PE=2 SV=1	218540	170590	165710	42780	423660	254570	178850	117470	149405	243638	0.705508	0.447971
P51146	Ras-related protein Rab-4B OS=Rattus norvegicus GN=Rab4b PE=2 SV=1	23143	23869	12359	35034	48583	34659	15893	80527	23601.2	44915.5	0.92835	0.449747
P23593	Apolipoprotein D OS=Rattus norvegicus GN=Apod PE=1 SV=1	38839	40576	20836	9189.9	87863	55363	21503	43636	27360.2	52091.2	0.928961	0.449826
Q63560	Microtubule-associated protein 6 OS=Rattus norvegicus GN=Map6 PE=1 SV=1	280160	237940	250260	213050	382620	175620	22224	81327	245352	165448	-0.56848	0.449826
Q7M0E7	39S ribosomal protein L14, mitochondrial OS=Rattus norvegicus GN=Mrpl14 PE=1 SV=2	44524	30590	16817	11993	50752	18456	23523	112710	25981	51360.2	0.983195	0.449826
Q62868	Rho-associated protein kinase 2 OS=Rattus norvegicus GN=Rock2 PE=1 SV=2	39935	17813	38037	16324	25720	56419	71450	52427	28027.2	51504	0.877854	0.451403
Q9WVC0	Septin-7 OS=Rattus norvegicus GN=Sept7 PE=1 SV=1	118330	136470	141380	72042	123090	410720	15090	225990	117056	193722	0.726799	0.451845
P97546	Neuroplastin OS=Rattus norvegicus GN=Nptn PE=1 SV=2	452850	392960	447390	305950	483710	647240	487750	769200	399788	596975	0.578437	0.452939
P62824	Ras-related protein Rab-3C OS=Rattus norvegicus GN=Rab3c PE=1 SV=1	238620	189910	284310	48772	401350	134950	336350	268220	190403	285218	0.583006	0.456668
P80254	D-dopachrome decarboxylase OS=Rattus norvegicus GN=Ddt PE=1 SV=3	363170	156710	338180	62377	134280	539170	218730	696840	230109	397255	0.787746	0.459394
Q5M821	Protein phosphatase 1H OS=Rattus norvegicus GN=Ppm1h PE=1 SV=2	49548	47408	47865	21333	92988	63376	73809	60005	41538.5	72544.5	0.804417	0.461619
Q3B8Q0	Microtubule-associated protein RP/EB family member 2 OS=Rattus norvegicus GN=Mapre2 PE=1 SV=1	19599	10597	23962	6177.1	26652	26768	43080	15448	15083.8	27987	0.891759	0.466277
Q9Z2I7	Synaptic vesicle 2-related protein OS=Rattus norvegicus GN=Svop PE=1 SV=1	10568	20878	7238.4	19396	40327	35967	26987	7908.5	14520.1	27797.4	0.936897	0.46755
Q99NA5	Isocitrate dehydrogenase [NAD] subunit alpha, mitochondrial OS=Rattus norvegicus GN=Idh3a PE=1 SV=1	5007300	5304000	4247900	5312600	5182600	7842700	5268900	12574000	4967950	7717050	0.635399	0.467565
P04182	Ornithine aminotransferase, mitochondrial OS=Rattus norvegicus GN=Oat PE=1 SV=1	295630	248020	319330	213450	366550	165850	57910	174680	269108	191248	-0.492742	0.467985
Q1HCL7	NAD kinase 2, mitochondrial OS=Rattus norvegicus GN=Nadk2 PE=1 SV=1	86126	100120	76366	91724	61594	23095	267690	283060	88584	158860	0.842636	0.467985
D3ZVR7	Prostamide/prostaglandin F synthase OS=Rattus norvegicus GN=Fam213b PE=3 SV=1	13718	8335	6239.9	3744.3	1333.5	5288.4	71048	4854.6	8009.3	20631.1	1.36507	0.469383
Q5XIE6	3-hydroxyisobutyryl-CoA hydrolase, mitochondrial OS=Rattus norvegicus GN=Hibch PE=1 SV=2	202480	175940	54236	139860	95223	24603	61629	191770	143129	93306.2	-0.61727	0.471254
Q924S1	1-acyl-sn-glycerol-3-phosphate acyltransferase delta OS=Rattus norvegicus GN=Agpat4 PE=2 SV=1	1189.8	10045	4018.8	6211.9	1777.7	10887	21984	6571	5366.38	10304.9	0.941314	0.471254
P50503	Hsc70-interacting protein OS=Rattus norvegicus GN=St13 PE=1 SV=1	80279	68781	70200	44199	118900	25773	11270	3226.3	65864.8	39792.3	-0.727016	0.474104
P62815	V-type proton ATPase subunit B, brain isoform OS=Rattus norvegicus GN=Atp6v1b2 PE=1 SV=1	1387700	1299700	1687400	1337700	2011900	2234900	2107900	1936400	1428125	2072775	0.537441	0.474358
Q5XIC1	Mannose-1-phosphate guanyltransferase alpha OS=Rattus norvegicus GN=Gmppa PE=2 SV=1	950.48	669.25	1806.7	4870.8	7512.2	8329.8	614.75	1108.9	2074.31	4391.41	1.08206	0.475207
P18484	AP-2 complex subunit alpha-2 OS=Rattus norvegicus GN=Ap2a2 PE=1 SV=3	590840	655690	293640	402990	455500	241830	54076	604800	485790	339052	-0.518828	0.47622
Q04970	GTPase NRas OS=Rattus norvegicus GN=Nras PE=1 SV=1	79586	82496	79962	77398	24403	48262	8590.6	117530	79860.5	49696.4	-0.684341	0.483013
Q99M75	Reticulon-4 receptor OS=Rattus norvegicus GN=Rtn4r PE=1 SV=2	6947	4978.1	23380	7379.8	1428.2	6219.9	8821.2	6396.6	10671.2	5716.48	-0.900528	0.483013
Q07205	Eukaryotic translation initiation factor 5 OS=Rattus norvegicus GN=Eif5 PE=1 SV=1	94389	188260	13543	24607	43462	84975	14124	39549	80199.8	45527.5	-0.816859	0.484665
P43425	Guanine nucleotide-binding protein G(I)/G(S)/G(O) subunit gamma-7 OS=Rattus norvegicus GN=Gng7 PE=2 SV=2	140290	99045	147650	143350	108720	377770	308650	62294	132584	214358	0.693122	0.489162
P08413	Calcium/calmodulin-dependent protein kinase type II subunit beta OS=Rattus norvegicus GN=Camk2b PE=1 SV=1	588800	525070	658830	441420	432220	841990	973590	950930	553530	799682	0.530766	0.494381
Q9JLU4	SH3 and multiple ankyrin repeat domains protein 3 OS=Rattus norvegicus GN=Shank3 PE=1 SV=3	50783	77244	81447	40484	88917	22270	30560	14639	62489.5	39096.5	-0.676574	0.494381
P14562	Lysosome-associated membrane glycoprotein 1 OS=Rattus norvegicus GN=Lamp1 PE=1 SV=1	8918.1	19286	11836	13388	14514	6034.8	5658	6327.3	13357	8133.52	-0.715646	0.495291
Q5XIM9	T-complex protein 1 subunit beta OS=Rattus norvegicus GN=Cct2 PE=1 SV=3	24088	6360.6	5932.6	60043	384.32	1061.9	44164	1378.7	24106	11747.2	-1.03707	0.495291
Q9QWN8	Spectrin beta chain, non-erythrocytic 2 OS=Rattus norvegicus GN=Sptbn2 PE=1 SV=2	58136	59818	51055	65517	3274.8	42717	78807	22482	58631.5	36820.2	-0.671179	0.495291
Q63270	Cytoplasmic aconitate hydratase OS=Rattus norvegicus GN=Aco1 PE=1 SV=1	2429.5	20930	3113	11823	1982.9	10911	27752	31950	9573.88	18149	0.922713	0.498676
P11730	Calcium/calmodulin-dependent protein kinase type II subunit gamma OS=Rattus norvegicus GN=Camk2g PE=1 SV=1	2714.2	27087	50504	13105	5194.4	14261	6780.7	23658	23352.5	12473.5	-0.904711	0.502939
Q8R431	Monoglyceride lipase OS=Rattus norvegicus GN=Mgll PE=1 SV=1	30598	14508	31527	46141	24732	7916	18629	23880	30693.5	18789.2	-0.708026	0.503811
P11442	Clathrin heavy chain 1 OS=Rattus norvegicus GN=Cltc PE=1 SV=3	2055700	2131700	1695700	1757200	2131700	829830	893520	1976000	1910075	1.45776e+06	-0.389874	0.505248
P48037	Annexin A6 OS=Rattus norvegicus GN=Anxa6 PE=1 SV=2	85928	79359	104450	80809	125570	13901	50797	31597	87636.5	55466.2	-0.659922	0.505248
Q8R4E1	T-cell immunomodulatory protein OS=Rattus norvegicus GN=Itfg1 PE=2 SV=1	189370	130710	278790	129030	250220	4027	164640	66072	181975	121240	-0.585877	0.505248
Q4FZT6	Histone H2A type 3 OS=Rattus norvegicus PE=2 SV=3	64073	60157	10793	8244.1	74199	59442	39808	71727	35816.8	61294	0.77511	0.505685
Q63716	Peroxiredoxin-1 OS=Rattus norvegicus GN=Prdx1 PE=1 SV=1	130830	153040	182070	130460	145990	96052	57358	107900	149100	101825	-0.550188	0.505685
P04764	Alpha-enolase OS=Rattus norvegicus GN=Eno1 PE=1 SV=4	1729500	1644500	1945100	1529300	769450	3646600	51970	6900900	1712100	2842230	0.731256	0.507771
P32851	Syntaxin-1A OS=Rattus norvegicus GN=Stx1a PE=1 SV=1	241380	162250	231140	123710	219510	84546	69846	1076800	189620	362676	0.935568	0.507771
Q62717	Calcium-dependent secretion activator 1 OS=Rattus norvegicus GN=Cadps PE=1 SV=1	5956.8	19154	3326.6	9938.9	24429	8895.4	4876.9	31973	9594.07	17543.6	0.870727	0.507771
Q63228	Glia maturation factor beta OS=Rattus norvegicus GN=Gmfb PE=1 SV=2	169210	34458	72632	25659	128280	139870	14337	235130	75489.8	129404	0.777532	0.507771
Q6P6R2	Dihydrolipoyl dehydrogenase, mitochondrial OS=Rattus norvegicus GN=Dld PE=1 SV=1	1424300	1394400	1329800	1259300	948160	1230600	2394400	3352100	1351950	1981315	0.551416	0.507771
Q9JIX3	Bis(5'-adenosyl)-triphosphatase OS=Rattus norvegicus GN=Fhit PE=1 SV=1	3730	2027.3	2683.5	1400.4	6636.2	3138.2	5846.4	2207.8	2460.3	4457.15	0.857287	0.507771
P40307	Proteasome subunit beta type-2 OS=Rattus norvegicus GN=Psmb2 PE=1 SV=1	14865	24777	35932	7181.8	51210	36828	11413	47624	20689	36768.8	0.82962	0.509476
Q62636	Ras-related protein Rap-1b OS=Rattus norvegicus GN=Rap1b PE=1 SV=2	109370	61623	112140	49207	185770	125170	218170	32399	83085	140377	0.756649	0.510345
P08753	Guanine nucleotide-binding protein G(k) subunit alpha OS=Rattus norvegicus GN=Gnai3 PE=1 SV=3	138200	123020	104720	66624	359800	228180	17828	84409	108141	172554	0.674136	0.511214
Q5HZV9	Protein phosphatase 1 regulatory subunit 7 OS=Rattus norvegicus GN=Ppp1r7 PE=1 SV=1	343400	68268	59107	35899	69632	688440	85745	90256	126668	233518	0.882478	0.513968
Q5PQL5	Phosphatidylserine synthase 1 OS=Rattus norvegicus GN=Ptdss1 PE=2 SV=1	35339	68992	64716	49936	81875	37724	11328	8195.9	54745.8	34780.7	-0.654459	0.515438
B2RZD7	LYR motif-containing protein 9 OS=Rattus norvegicus GN=Lyrm9 PE=3 SV=1	227270	425800	192660	63083	417650	62503	16119	72504	227203	142194	-0.676123	0.517283
Q4FZT8	SPRY domain-containing protein 4 OS=Rattus norvegicus GN=Spryd4 PE=2 SV=1	72738	63335	34527	96485	38314	99582	90290	219530	66771.2	111929	0.745285	0.517283
Q9Z2G8	Nucleosome assembly protein 1-like 1 OS=Rattus norvegicus GN=Nap1l1 PE=1 SV=1	1259.5	2014.4	5695.8	4489.3	3498.9	3126.3	10716	6357.8	3364.75	5924.75	0.816255	0.523089
P04905	Glutathione S-transferase Mu 1 OS=Rattus norvegicus GN=Gstm1 PE=1 SV=2	23703	90848	89241	187540	57703	14790	21364	151610	97833	61366.8	-0.672864	0.524895
Q5FVI4	Cell cycle exit and neuronal differentiation protein 1 OS=Rattus norvegicus GN=Cend1 PE=1 SV=1	2050000	2178500	1599500	1477000	3001500	3889200	2556900	1013200	1826250	2615200	0.518037	0.525338
Q5FVI6	V-type proton ATPase subunit C 1 OS=Rattus norvegicus GN=Atp6v1c1 PE=2 SV=1	106920	113640	69939	101890	80766	63699	103590	18419	98097.2	66618.5	-0.55829	0.525338
P37996	ADP-ribosylation factor-like protein 3 OS=Rattus norvegicus GN=Arl3 PE=1 SV=2	85861	95831	43082	87596	123760	11156	37128	31861	78092.5	50976.2	-0.615359	0.526061
P54001	Prolyl 4-hydroxylase subunit alpha-1 OS=Rattus norvegicus GN=P4ha1 PE=2 SV=2	28346	11803	6301.5	4787.2	35128	33643	11438	10120	12809.4	22582.2	0.817984	0.526587
B5DEQ3	Probable Xaa-Pro aminopeptidase 3 OS=Rattus norvegicus GN=Xpnpep3 PE=1 SV=1	12328	17960	227350	32328	7922.2	17137	19114	110080	72491.5	38563.3	-0.910583	0.527356
H1UBN0	Copine-7 OS=Rattus norvegicus GN=Cpne7 PE=1 SV=1	177270	179080	221460	186150	118100	190660	197020	21028	190990	131702	-0.53622	0.527356
O88778	Protein bassoon OS=Rattus norvegicus GN=Bsn PE=1 SV=3	87869	81142	41930	61674	81732	123880	178710	66576	68153.8	112724	0.725936	0.527356
Q1WIM3	Cell adhesion molecule 3 OS=Rattus norvegicus GN=Cadm3 PE=1 SV=1	216450	182820	115080	92099	131150	212000	36076	25460	151612	101172	-0.583583	0.527356
Q69BT7	Trafficking protein particle complex subunit 4 OS=Rattus norvegicus GN=Trappc4 PE=2 SV=1	8366.5	13682	8563.3	10281	19681	4438.7	45396	6677.4	10223.2	19048.3	0.897814	0.527356
P09117	Fructose-bisphosphate aldolase C OS=Rattus norvegicus GN=Aldoc PE=1 SV=3	243340	264940	296780	216030	329890	192050	116050	137610	255272	193900	-0.396725	0.529872
P47728	Calretinin OS=Rattus norvegicus GN=Calb2 PE=1 SV=1	27787	30937	30232	71452	91982	57809	77780	32899	40102	65117.5	0.699371	0.529872
Q5PPN7	Coiled-coil domain-containing protein 51 OS=Rattus norvegicus GN=Ccdc51 PE=2 SV=2	106590	113480	71539	117590	79016	21773	104080	80808	102300	71419.2	-0.518418	0.529872
Q62786	Prostaglandin F2 receptor negative regulator OS=Rattus norvegicus GN=Ptgfrn PE=1 SV=1	255900	230420	262460	234630	477080	120050	88454	4319.4	245852	172476	-0.511399	0.529872
Q6AXQ5	2',5'-phosphodiesterase 12 OS=Rattus norvegicus GN=Pde12 PE=2 SV=1	19605	26463	29841	4655.8	17805	3834.3	6216.2	20266	20141.2	12030.4	-0.743468	0.529872
Q9QXY2	SRC kinase signaling inhibitor 1 OS=Rattus norvegicus GN=Srcin1 PE=1 SV=1	113180	108820	81070	93574	155380	207840	197120	66554	99161	156724	0.660377	0.529872
Q9WV63	Kinesin-like protein KIF2A OS=Rattus norvegicus GN=Kif2a PE=1 SV=2	43966	62422	26138	31566	41733	48074	92458	84644	41023	66727.2	0.701843	0.529872
D4A7N1	MICOS complex subunit Mic25 OS=Rattus norvegicus GN=Chchd6 PE=1 SV=1	262960	260030	190190	126860	297200	392860	273320	192130	210010	288878	0.46	0.536496
P47942	Dihydropyrimidinase-related protein 2 OS=Rattus norvegicus GN=Dpysl2 PE=1 SV=1	3143600	3189200	2351000	2322100	3865800	903580	2544400	924420	2751475	2059550	-0.417876	0.536496
P62024	Phosphatase and actin regulator 1 OS=Rattus norvegicus GN=Phactr1 PE=1 SV=1	7895.2	2465	1880	3136.6	4694.5	3138.4	8265.2	9688.3	3844.2	6446.6	0.745855	0.536496
Q9QUH6	Ras/Rap GTPase-activating protein SynGAP OS=Rattus norvegicus GN=Syngap1 PE=1 SV=2	364250	564130	244220	300650	517410	184500	293290	88991	368312	271048	-0.442383	0.536583
Q03114	Cyclin-dependent-like kinase 5 OS=Rattus norvegicus GN=Cdk5 PE=1 SV=1	4961.6	4756.4	11408	5805.9	5644.4	13205	14581	9358.8	6732.98	10697.3	0.667931	0.540114
Q9Z0J8	Neuronal growth regulator 1 OS=Rattus norvegicus GN=Negr1 PE=1 SV=1	106970	107680	106220	7078.4	223830	58578	3929.6	280500	81987.1	141709	0.789467	0.541147
Q920F5	Malonyl-CoA decarboxylase, mitochondrial OS=Rattus norvegicus GN=Mlycd PE=1 SV=1	29203	40011	29052	143900	27624	31910	69977	21155	60541.5	37666.5	-0.684642	0.542781
O08838	Amphiphysin OS=Rattus norvegicus GN=Amph PE=1 SV=1	566380	569730	597890	515230	960250	311800	162320	197770	562308	408035	-0.462666	0.544432
O35889	Afadin OS=Rattus norvegicus GN=Afdn PE=1 SV=1	20387	20312	2927.9	10461	14853	4246.1	11455	3622.4	13522	8544.12	-0.662301	0.544432
P35565	Calnexin OS=Rattus norvegicus GN=Canx PE=1 SV=1	33324	32549	11861	36686	89147	37403	10100	54288	28605	47734.5	0.738765	0.544432
P47727	Carbonyl reductase [NADPH] 1 OS=Rattus norvegicus GN=Cbr1 PE=1 SV=2	313630	293760	262180	195940	243990	72845	258030	234250	266378	202279	-0.397127	0.544432
P54290	Voltage-dependent calcium channel subunit alpha-2/delta-1 OS=Rattus norvegicus GN=Cacna2d1 PE=1 SV=1	13287	29104	15465	20497	62118	27340	5224.8	39706	19588.2	33597.2	0.778352	0.544432
Q68FX9	NAD-dependent protein deacylase sirtuin-5, mitochondrial OS=Rattus norvegicus GN=Sirt5 PE=2 SV=1	121280	111130	97579	89127	162510	158740	170100	135800	104779	156788	0.581461	0.544432
Q6PCT3	Tumor protein D54 OS=Rattus norvegicus GN=Tpd52l2 PE=1 SV=1	63535	48414	63183	52070	111380	13663	9849.8	10091	56800.5	36245.9	-0.648084	0.544432
Q5BJP6	Ribosome-releasing factor 2, mitochondrial OS=Rattus norvegicus GN=Gfm2 PE=2 SV=2	9161.9	39420	54257	19390	8846.8	32229	139300	41929	30557.2	55576.2	0.862954	0.54631
Q5RKI0	WD repeat-containing protein 1 OS=Rattus norvegicus GN=Wdr1 PE=1 SV=3	14613	24597	3820.3	16840	55704	6714.3	37683	4021.6	14967.6	26030.7	0.798375	0.54631
Q62991	Sec1 family domain-containing protein 1 OS=Rattus norvegicus GN=Scfd1 PE=1 SV=1	2530.6	22457	26801	10990	26590	38267	1707.4	40784	15694.6	26837.1	0.773956	0.546636
A4F267	Mitochondrial import receptor subunit TOM40B OS=Rattus norvegicus GN=Tomm40l PE=1 SV=1	25479	54167	61140	46387	57579	11954	15889	37800	46793.2	30805.5	-0.603112	0.549023
D3ZAT9	Failed axon connections homolog OS=Rattus norvegicus GN=Faxc PE=3 SV=1	26757	6421.7	11999	10745	6771.5	2853.8	18153	7609.5	13980.7	8846.95	-0.660182	0.549448
P04897	Guanine nucleotide-binding protein G(i) subunit alpha-2 OS=Rattus norvegicus GN=Gnai2 PE=1 SV=3	110220	93673	88327	63945	228290	183200	94285	61349	89041.2	141781	0.671118	0.549448
P61107	Ras-related protein Rab-14 OS=Rattus norvegicus GN=Rab14 PE=1 SV=3	163530	16831	110640	99905	115920	87947	25997	420120	97726.5	162496	0.733582	0.549448
Q08013	Translocon-associated protein subunit gamma OS=Rattus norvegicus GN=Ssr3 PE=1 SV=2	35525	33550	7620.6	10607	4804	11996	18211	17747	21825.7	13189.5	-0.726635	0.549448
Q99J82	Integrin-linked protein kinase OS=Rattus norvegicus GN=Ilk PE=2 SV=1	759.35	2733.5	942.32	7515.6	3069.6	2846.9	3140.2	12105	2987.69	5290.43	0.824352	0.549448
P21707	Synaptotagmin-1 OS=Rattus norvegicus GN=Syt1 PE=1 SV=3	4565100	4461600	2803400	2933900	3289500	2985300	2152900	3065900	3691000	2873400	-0.361253	0.553648
Q5XI32	F-actin-capping protein subunit beta OS=Rattus norvegicus GN=Capzb PE=1 SV=1	268340	242660	222700	184070	234330	502280	68287	571220	229442	344029	0.584399	0.553648
P21708	Mitogen-activated protein kinase 3 OS=Rattus norvegicus GN=Mapk3 PE=1 SV=5	14413	12057	34368	4232.3	4039.8	12454	58385	38248	16267.6	28281.7	0.79787	0.56032
Q3KRE0	ATPase family AAA domain-containing protein 3 OS=Rattus norvegicus GN=Atad3 PE=1 SV=1	180310	230540	180210	148320	116620	119680	174400	118110	184845	132202	-0.483567	0.562641
P54921	Alpha-soluble NSF attachment protein OS=Rattus norvegicus GN=Napa PE=1 SV=2	163710	150170	159530	185480	145640	123190	125030	89923	164722	120946	-0.445678	0.56362
Q9JM53	Apoptosis-inducing factor 1, mitochondrial OS=Rattus norvegicus GN=Aifm1 PE=1 SV=1	333370	291490	161430	170690	203250	299640	708780	216440	239245	357028	0.577546	0.564381
Q3KR86	MICOS complex subunit Mic60 (Fragment) OS=Rattus norvegicus GN=Immt PE=1 SV=1	2348300	2345100	1950200	2178800	2303100	2120800	5543300	2291100	2205600	3064575	0.474516	0.56441
Q4G069	Regulator of microtubule dynamics protein 1 OS=Rattus norvegicus GN=Rmdn1 PE=2 SV=1	55917	69477	24566	226010	108090	219400	268370	19041	93992.5	153725	0.709737	0.56441
Q63707	Dihydroorotate dehydrogenase (quinone), mitochondrial OS=Rattus norvegicus GN=Dhodh PE=1 SV=1	12398	13732	11806	42642	20039	38401	73836	5140.5	20144.5	34354.1	0.770097	0.56441
O54858	Carboxypeptidase Z OS=Rattus norvegicus GN=Cpz PE=2 SV=1	23392	7843.5	30857	38671	47749	19277	45304	44558	25190.9	39222	0.638762	0.564654
P97849	Long-chain fatty acid transport protein 1 OS=Rattus norvegicus GN=Slc27a1 PE=2 SV=1	258820	257700	171780	132080	150180	79118	195980	158220	205095	145874	-0.491565	0.564654
Q5U2V5	Cardiolipin synthase (CMP-forming) OS=Rattus norvegicus GN=Crls1 PE=2 SV=1	24826	23809	4504.8	13987	10931	3340.6	23706	5618.1	16781.7	10898.9	-0.622703	0.56815
Q62784	Type I inositol 3,4-bisphosphate 4-phosphatase OS=Rattus norvegicus GN=Inpp4a PE=1 SV=1	26066	35988	12477	16602	18320	51520	51577	27309	22783.2	37181.5	0.706611	0.56815
P12001	60S ribosomal protein L18 OS=Rattus norvegicus GN=Rpl18 PE=1 SV=2	16167	4434.2	21011	2984	3787.1	7587.1	11171	5152.3	11149	6924.38	-0.687165	0.569628
O88767	Protein deglycase DJ-1 OS=Rattus norvegicus GN=Park7 PE=1 SV=1	313360	412880	440430	259630	191630	236830	179860	491220	356575	274885	-0.375377	0.572754
Q5XI22	Acetyl-CoA acetyltransferase, cytosolic OS=Rattus norvegicus GN=Acat2 PE=1 SV=1	219130	53842	77207	338310	17913	22773	357310	46041	172122	111009	-0.632754	0.572754
Q66HR2	Microtubule-associated protein RP/EB family member 1 OS=Rattus norvegicus GN=Mapre1 PE=1 SV=3	34770	38644	55409	8713.5	69545	23046	51100	73174	34384.1	54216.2	0.656983	0.572754
O88989	Malate dehydrogenase, cytoplasmic OS=Rattus norvegicus GN=Mdh1 PE=1 SV=3	3401300	3265800	3562600	2341800	4100800	2666300	9781900	3621600	3142875	5042650	0.682097	0.575457
P85834	Elongation factor Tu, mitochondrial OS=Rattus norvegicus GN=Tufm PE=1 SV=1	2247400	2339800	2726700	2508900	1398300	3111700	4168000	5052800	2455700	3432700	0.483209	0.575457
Q8CFG5	Voltage-dependent calcium channel subunit alpha-2/delta-3 OS=Rattus norvegicus GN=Cacna2d3 PE=1 SV=1	66927	61321	47821	18811	39181	13304	13238	65042	48720	32691.2	-0.57561	0.575457
Q8K4G6	O-acetyl-ADP-ribose deacetylase MACROD1 (Fragment) OS=Rattus norvegicus GN=Macrod1 PE=2 SV=2	94970	83477	75513	44228	76644	40643	39941	49337	74547	51641.2	-0.529626	0.576945
O08984	Lamin-B receptor OS=Rattus norvegicus GN=Lbr PE=1 SV=1	50085	32043	36878	5003.8	115910	19089	39542	27534	31002.5	50518.8	0.704437	0.577352
P52873	Pyruvate carboxylase, mitochondrial OS=Rattus norvegicus GN=Pc PE=1 SV=2	1346800	1315900	1277500	1364100	1453100	1660000	1484800	2058400	1326075	1664075	0.327558	0.579634
P97544	Phospholipid phosphatase 3 OS=Rattus norvegicus GN=Plpp3 PE=1 SV=1	60946	17766	16687	79864	68838	26963	2601.5	10081	43815.8	27120.9	-0.692046	0.579634
P97519	Hydroxymethylglutaryl-CoA lyase, mitochondrial OS=Rattus norvegicus GN=Hmgcl PE=2 SV=1	25403	80869	36998	36785	63229	17376	23692	11939	45013.8	29059	-0.631381	0.580755
P07943	Aldose reductase OS=Rattus norvegicus GN=Akr1b1 PE=1 SV=3	79783	88075	78791	10156	43413	129270	25254	196820	64201.2	98689.2	0.620292	0.582645
Q6P7S1	Acid ceramidase OS=Rattus norvegicus GN=Asah1 PE=2 SV=1	2165.6	8698.1	25501	4945.2	918.32	26289	11997	29819	10327.5	17255.8	0.740596	0.584267
Q9R0J8	Legumain OS=Rattus norvegicus GN=Lgmn PE=1 SV=1	5718.4	662.24	5272.4	15440	4683.6	468.28	6581.4	5079.9	6773.26	4203.3	-0.68833	0.584267
Q68FS2	COP9 signalosome complex subunit 4 OS=Rattus norvegicus GN=Cops4 PE=1 SV=1	14985	15810	2019.5	11477	31138	20839	5584.9	13357	11072.9	17729.7	0.67914	0.584449
Q4G064	2-methoxy-6-polyprenyl-1,4-benzoquinol methylase, mitochondrial OS=Rattus norvegicus GN=Coq5 PE=2 SV=1	1682.7	17461	11444	6981.5	16477	7395.3	8564	30332	9392.3	15692.1	0.740486	0.584865
P07153	Dolichyl-diphosphooligosaccharide--protein glycosyltransferase subunit 1 OS=Rattus norvegicus GN=Rpn1 PE=2 SV=1	5767.8	18184	3252.9	8190.1	39663	7392.6	6340.8	8477.6	8848.7	15468.5	0.805796	0.589806
Q62910	Synaptojanin-1 OS=Rattus norvegicus GN=Synj1 PE=1 SV=3	158250	158050	118660	42580	92919	105690	62796	89405	119385	87702.5	-0.444932	0.590601
P29419	ATP synthase subunit e, mitochondrial OS=Rattus norvegicus GN=Atp5i PE=1 SV=3	3306700	2614700	3279600	2912400	2980100	4614100	6924200	4399400	3028350	4729450	0.64314	0.592386
P83868	Prostaglandin E synthase 3 OS=Rattus norvegicus GN=Ptges3 PE=1 SV=2	45684	42360	9571.7	23916	53194	11209	5054.8	8237.7	30382.9	19423.9	-0.64543	0.592386
Q5XIH4	Lipoyl synthase, mitochondrial OS=Rattus norvegicus GN=Lias PE=2 SV=1	32025	33343	14394	12118	15870	8289.8	4023.7	30048	22970	14557.9	-0.657951	0.592386
P09951	Synapsin-1 OS=Rattus norvegicus GN=Syn1 PE=1 SV=3	1529500	2096200	1504300	1262600	3735100	1802300	1344800	1737800	1598150	2155000	0.431285	0.593141
P25235	Dolichyl-diphosphooligosaccharide--protein glycosyltransferase subunit 2 OS=Rattus norvegicus GN=Rpn2 PE=2 SV=2	10396	3340	5820.2	7013.6	2765	10068	10281	17128	6642.45	10060.5	0.598915	0.595624
P49088	Asparagine synthetase [glutamine-hydrolyzing] OS=Rattus norvegicus GN=Asns PE=2 SV=3	4250.6	2558	2854.5	981.91	2099.1	409.13	2083.7	1341.3	2661.25	1483.31	-0.843288	0.595624
P70483	Striatin OS=Rattus norvegicus GN=Strn PE=1 SV=1	69358	57780	69983	64895	87046	3972.8	206300	104760	65504	100520	0.617823	0.595624
P70500	CDP-diacylglycerol--inositol 3-phosphatidyltransferase OS=Rattus norvegicus GN=Cdipt PE=1 SV=1	100580	79275	82471	107850	225070	79905	217330	38283	92544	140147	0.598729	0.595624
Q91Y81	Septin-2 OS=Rattus norvegicus GN=Sept2 PE=1 SV=1	43946	27489	23501	40369	86439	72145	30292	17428	33826.2	51576	0.608557	0.595624
Q9QZR6	Septin-9 OS=Rattus norvegicus GN=Sept9 PE=1 SV=1	111860	77809	128300	57963	174730	127300	121850	121780	93983	136415	0.537531	0.595624
Q8CGU4	Arf-GAP with GTPase, ANK repeat and PH domain-containing protein 2 OS=Rattus norvegicus GN=Agap2 PE=1 SV=1	12039	10187	7474.2	19991	29927	16926	18313	11694	12422.8	19215	0.629243	0.595748
A9CMA6	Transmembrane protein 163 OS=Rattus norvegicus GN=Tmem163 PE=1 SV=1	32122	16957	10779	4419.9	10269	348.69	22131	9636.5	16069.5	10596.3	-0.600763	0.598106
Q99N27	Sorting nexin-1 OS=Rattus norvegicus GN=Snx1 PE=1 SV=1	34881	51787	2925.8	4070.1	39889	2621	9225.8	3733.8	23416	13867.4	-0.755796	0.598106
B0BNE5	S-formylglutathione hydrolase OS=Rattus norvegicus GN=Esd PE=2 SV=1	69797	21154	68472	23346	18640	26232	49048	30259	45692.2	31044.8	-0.5576	0.600561
P52555	Endoplasmic reticulum resident protein 29 OS=Rattus norvegicus GN=Erp29 PE=1 SV=2	58773	64225	66538	61719	73706	46357	101300	134760	62813.8	89030.8	0.503223	0.602398
Q58FK9	Kynurenine--oxoglutarate transaminase 3 OS=Rattus norvegicus GN=Kyat3 PE=2 SV=1	299110	293120	317750	300040	370350	238780	240650	92736	302505	235629	-0.360442	0.602398
Q9JID2	Guanine nucleotide-binding protein subunit alpha-11 OS=Rattus norvegicus GN=Gna11 PE=2 SV=1	36304	30411	37921	36395	90744	92438	26960	7399.9	35257.8	54385.5	0.625281	0.605605
Q9QYP0	Multiple epidermal growth factor-like domains protein 8 OS=Rattus norvegicus GN=Megf8 PE=1 SV=2	35761	47763	21803	52282	46201	60155	19068	111690	39402.2	59278.5	0.589231	0.605605
P54282	Voltage-dependent P/Q-type calcium channel subunit alpha-1A OS=Rattus norvegicus GN=Cacna1a PE=1 SV=1	38206	33510	18002	14048	37373	12610	11501	7482.5	25941.5	17241.6	-0.589366	0.605879
P84850	D-2-hydroxyglutarate dehydrogenase, mitochondrial OS=Rattus norvegicus GN=D2hgdh PE=3 SV=1	163750	157990	143680	153100	154820	70817	129740	108500	154630	115969	-0.415078	0.605879
Q4FZT0	Stomatin-like protein 2, mitochondrial OS=Rattus norvegicus GN=Stoml2 PE=1 SV=1	100480	99009	81278	45266	13778	135860	92950	237340	81508.2	119982	0.5578	0.607847
P11960	2-oxoisovalerate dehydrogenase subunit alpha, mitochondrial (Fragment) OS=Rattus norvegicus GN=Bckdha PE=1 SV=1	81811	82678	68928	274960	119170	101830	79012	67486	127094	91874.5	-0.468162	0.610682
O35353	Guanine nucleotide-binding protein subunit beta-4 OS=Rattus norvegicus GN=Gnb4 PE=2 SV=4	662.57	2778.9	2544.4	2621.1	4323.9	1399.1	2816.5	5230.5	2151.74	3442.5	0.677951	0.613477
P05712	Ras-related protein Rab-2A OS=Rattus norvegicus GN=Rab2a PE=2 SV=1	527270	482860	503090	452560	674220	655390	449480	777130	491445	639055	0.37891	0.613477
P27605	Hypoxanthine-guanine phosphoribosyltransferase OS=Rattus norvegicus GN=Hprt1 PE=1 SV=1	259210	242990	148100	249400	268010	32778	118530	266750	224925	171517	-0.391092	0.613477
Q9WTT7	Basic leucine zipper and W2 domain-containing protein 2 OS=Rattus norvegicus GN=Bzw2 PE=1 SV=1	88499	2573900	113760	511190	142050	668900	704210	696120	821837	552820	-0.572043	0.616212
Q5XIF3	NADH dehydrogenase [ubiquinone] iron-sulfur protein 4, mitochondrial OS=Rattus norvegicus GN=Ndufs4 PE=1 SV=1	848630	714430	729240	663820	1048400	508720	344330	440150	739030	585400	-0.33621	0.617417
P29147	D-beta-hydroxybutyrate dehydrogenase, mitochondrial OS=Rattus norvegicus GN=Bdh1 PE=1 SV=2	302300	325420	255080	219500	503340	60736	145090	119670	275575	207209	-0.411358	0.620367
P47860	ATP-dependent 6-phosphofructokinase, platelet type OS=Rattus norvegicus GN=Pfkp PE=1 SV=2	213310	199980	203500	166480	186920	378930	397680	85715	195818	262311	0.42177	0.620367
Q4FZY0	EF-hand domain-containing protein D2 OS=Rattus norvegicus GN=Efhd2 PE=1 SV=1	137090	202540	153780	133960	156810	81520	104120	129860	156842	118078	-0.409582	0.620367
P97874	Cyclin-G-associated kinase OS=Rattus norvegicus GN=Gak PE=1 SV=1	7843.6	14068	51451	20076	43278	10942	65784	24252	23359.7	36064	0.626541	0.620879
P12369	cAMP-dependent protein kinase type II-beta regulatory subunit OS=Rattus norvegicus GN=Prkar2b PE=1 SV=3	147270	143630	140240	75820	48634	134250	113900	85371	126740	95538.8	-0.407714	0.621412
B0BN94	Protein FAM136A OS=Rattus norvegicus GN=Fam136a PE=1 SV=1	1871.8	4111.7	6566.1	2943.9	2333.2	2905.4	2331.7	2527.7	3873.38	2524.5	-0.617594	0.622116
P09527	Ras-related protein Rab-7a OS=Rattus norvegicus GN=Rab7a PE=1 SV=2	3725.3	33345	5526.1	6349.7	29208	4653.2	26232	16734	12236.5	19206.8	0.650423	0.622116
P16232	Corticosteroid 11-beta-dehydrogenase isozyme 1 OS=Rattus norvegicus GN=Hsd11b1 PE=1 SV=2	6567.6	2396.8	7777.9	17504	8406.4	9758.6	5161.2	30575	8561.58	13475.3	0.654369	0.626192
P19468	Glutamate--cysteine ligase catalytic subunit OS=Rattus norvegicus GN=Gclc PE=1 SV=2	22183	5638.9	6632.5	7497.9	15272	5252.6	13654	30469	10488.1	16161.9	0.623847	0.626192
Q9JKW1	Mitochondrial import inner membrane translocase subunit Tim22 OS=Rattus norvegicus GN=Timm22 PE=2 SV=2	177690	197390	106500	108230	257860	87868	42154	44723	147452	108151	-0.4472	0.633932
P09216	Protein kinase C epsilon type OS=Rattus norvegicus GN=Prkce PE=1 SV=1	4919.6	21721	10896	10318	1200	6471.3	37562	29042	11963.6	18568.8	0.634225	0.63439
P14668	Annexin A5 OS=Rattus norvegicus GN=Anxa5 PE=1 SV=3	1053.2	3226.4	3543.3	3028.6	3512.1	568.39	1240.4	1101.4	2712.88	1605.57	-0.756735	0.639979
P24473	Glutathione S-transferase kappa 1 OS=Rattus norvegicus GN=Gstk1 PE=1 SV=3	92051	116000	84378	215440	131040	61470	75999	114270	126967	95694.8	-0.407945	0.639979
Q5U2N3	Membrane-associated phosphatidylinositol transfer protein 1 OS=Rattus norvegicus GN=Pitpnm1 PE=1 SV=1	8542.2	15814	18285	1787.7	29689	7913.4	26401	3855.8	11107.2	16964.8	0.611046	0.639979
Q6UPE1	Electron transfer flavoprotein-ubiquinone oxidoreductase, mitochondrial OS=Rattus norvegicus GN=Etfdh PE=1 SV=1	151760	137870	217260	138940	60141	122020	177680	136400	161458	124060	-0.380114	0.639979
P62749	Hippocalcin-like protein 1 OS=Rattus norvegicus GN=Hpcal1 PE=1 SV=2	64479	128710	89090	119320	156470	44365	16721	81230	100400	74696.5	-0.426643	0.641189
Q3KRD8	Eukaryotic translation initiation factor 6 OS=Rattus norvegicus GN=Eif6 PE=1 SV=1	46054	25479	215730	39083	506170	2678.5	48308	8106.1	81586.5	141316	0.792519	0.641189
B2RYG6	Ubiquitin thioesterase OTUB1 OS=Rattus norvegicus GN=Otub1 PE=1 SV=1	78360	74447	49209	41911	172290	109020	35951	27143	60981.8	86101	0.497652	0.643325
P32736	Opioid-binding protein/cell adhesion molecule OS=Rattus norvegicus GN=Opcml PE=1 SV=2	134720	135830	21156	82214	410470	46773	63859	54487	93480	143897	0.622309	0.646211
P04642	L-lactate dehydrogenase A chain OS=Rattus norvegicus GN=Ldha PE=1 SV=1	768030	682440	704100	570800	1143700	93447	663140	230690	681342	532744	-0.354937	0.651487
P40329	Arginine--tRNA ligase, cytoplasmic OS=Rattus norvegicus GN=Rars PE=1 SV=2	15460	11632	27067	59639	141840	24964	16008	513.8	28449.5	45831.4	0.687935	0.651487
P54311	Guanine nucleotide-binding protein G(I)/G(S)/G(T) subunit beta-1 OS=Rattus norvegicus GN=Gnb1 PE=1 SV=4	441250	493130	452720	269200	80132	365760	365740	509440	414075	330268	-0.326255	0.651487
P62076	Mitochondrial import inner membrane translocase subunit Tim13 OS=Rattus norvegicus GN=Timm13 PE=3 SV=1	776950	790640	819490	746270	775650	369250	808710	578510	783338	633030	-0.30736	0.652228
P38652	Phosphoglucomutase-1 OS=Rattus norvegicus GN=Pgm1 PE=1 SV=2	11377	33297	4010.3	44922	78231	40629	8992	14845	23401.6	35674.2	0.608277	0.652438
O35509	Ras-related protein Rab-11B OS=Rattus norvegicus GN=Rab11b PE=1 SV=4	86239	75132	105660	55909	131620	32107	8317.3	305580	80735	119406	0.56461	0.6534
P05369	Farnesyl pyrophosphate synthase OS=Rattus norvegicus GN=Fdps PE=2 SV=2	1152.3	948.04	2637.8	5129.4	3023.3	1282.9	858.18	743.56	2466.89	1476.99	-0.740035	0.657808
P11348	Dihydropteridine reductase OS=Rattus norvegicus GN=Qdpr PE=1 SV=1	78103	69885	13470	55404	191500	66601	32097	23963	54215.5	78540.2	0.534727	0.657808
Q4V7C7	Actin-related protein 3 OS=Rattus norvegicus GN=Actr3 PE=1 SV=1	126770	104430	226640	146000	190330	206260	83802	291110	150960	192876	0.353504	0.657808
Q63537	Synapsin-2 OS=Rattus norvegicus GN=Syn2 PE=1 SV=1	4785900	4513000	3070600	2762100	4340600	3372200	3784900	10067000	3782900	5391175	0.511107	0.657808
P62898	Cytochrome c, somatic OS=Rattus norvegicus GN=Cycs PE=1 SV=2	6372400	6172100	7592800	7966700	8499300	6143800	137180	6690700	7026000	5367745	-0.388387	0.658609
Q75Q40	Mitochondrial import receptor subunit TOM40 homolog OS=Rattus norvegicus GN=Tomm40 PE=1 SV=1	213550	202270	131210	180530	255660	119050	116100	68284	181890	139774	-0.379975	0.661672
O88761	26S proteasome non-ATPase regulatory subunit 1 OS=Rattus norvegicus GN=Psmd1 PE=1 SV=1	10657	9592	3337.1	22814	26218	30792	7286	4563.3	11600	17214.8	0.569524	0.666842
Q5QJC9	BAG family molecular chaperone regulator 5 OS=Rattus norvegicus GN=Bag5 PE=1 SV=1	121120	85933	61394	27801	8623.5	26382	27470	147240	74062	52428.9	-0.498372	0.666842
Q99P77	Nucleolar GTP-binding protein 1 OS=Rattus norvegicus GN=Gtpbp4 PE=2 SV=3	946.61	5065.9	7016.6	4159	5811	3994.7	2665.6	12590	4297.03	6265.33	0.54405	0.666842
P38650	Cytoplasmic dynein 1 heavy chain 1 OS=Rattus norvegicus GN=Dync1h1 PE=1 SV=1	179460	170390	128040	136580	259750	137530	115340	267330	153618	194988	0.344039	0.669339
P25809	Creatine kinase U-type, mitochondrial OS=Rattus norvegicus GN=Ckmt1 PE=1 SV=1	1433200	1269500	1207100	872070	1781200	955030	716260	480160	1.19547e+06	983162	-0.282073	0.669764
P29315	Ribonuclease inhibitor OS=Rattus norvegicus GN=Rnh1 PE=1 SV=2	11236	26323	7276	5537.8	55704	11288	7455	4717.5	12593.2	19791.1	0.652209	0.669877
P69897	Tubulin beta-5 chain OS=Rattus norvegicus GN=Tubb5 PE=1 SV=1	1927900	2392900	2106400	2199900	1725700	1480400	1599300	2428400	2156775	1808450	-0.254122	0.669877
Q01205	Dihydrolipoyllysine-residue succinyltransferase component of 2-oxoglutarate dehydrogenase complex, mitochondrial OS=Rattus norvegicus GN=Dlst PE=1 SV=2	1776300	1544700	1533400	1363400	696600	1711700	676840	2075400	1554450	1290135	-0.268882	0.669877
Q66HG9	Mitochondrial antiviral-signaling protein OS=Rattus norvegicus GN=Mavs PE=1 SV=1	27948	20606	44493	6536.3	4210.8	34028	25264	6595.5	24895.8	17524.6	-0.506524	0.678381
P04166	Cytochrome b5 type B OS=Rattus norvegicus GN=Cyb5b PE=1 SV=2	367500	338550	329340	392120	482380	79680	211220	394410	356878	291922	-0.289844	0.681312
Q68FX0	Isocitrate dehydrogenase [NAD] subunit beta, mitochondrial OS=Rattus norvegicus GN=Idh3B PE=2 SV=1	1116200	1030200	779710	712000	1448900	724490	66831	718280	909528	739625	-0.298323	0.681312
Q6QIX3	Zinc transporter 3 OS=Rattus norvegicus GN=Slc30a3 PE=1 SV=1	69552	81203	6668.5	25014	121020	15003	20783	103620	45609.4	65106.5	0.513471	0.682312
P63174	60S ribosomal protein L38 OS=Rattus norvegicus GN=Rpl38 PE=1 SV=2	3097.8	13032	19970	3491.7	4818.9	31332	20883	2751.2	9897.88	14946.3	0.594595	0.685775
P05426	60S ribosomal protein L7 OS=Rattus norvegicus GN=Rpl7 PE=1 SV=2	304580	319750	14130	34952	295320	105770	15538	77456	168353	123521	-0.446733	0.687255
O08651	D-3-phosphoglycerate dehydrogenase OS=Rattus norvegicus GN=Phgdh PE=1 SV=3	14112	7960.6	10045	12380	17230	4619.8	5275.7	5195.9	11124.4	8080.35	-0.461238	0.690264
Q9WTT2	Caseinolytic peptidase B protein homolog OS=Rattus norvegicus GN=Clpb PE=2 SV=1	52230	74779	22543	18517	95760	27052	104490	11144	42017.2	59611.5	0.504609	0.691067
Q5BK32	FAS-associated factor 2 OS=Rattus norvegicus GN=Faf2 PE=2 SV=1	12701	8426.2	174910	146880	54699	103210	77148	13994	85729.3	62262.8	-0.461419	0.691084
O70511	Ankyrin-3 OS=Rattus norvegicus GN=Ank3 PE=1 SV=3	263730	132980	199200	208820	438810	117000	114040	361180	201182	257758	0.35751	0.695448
Q62936	Disks large homolog 3 OS=Rattus norvegicus GN=Dlg3 PE=1 SV=1	75098	67267	74189	6827.9	129400	84917	6208.6	81652	55845.5	75544.4	0.435884	0.696578
P06760	Beta-glucuronidase OS=Rattus norvegicus GN=Gusb PE=2 SV=1	8155.1	3442.1	11958	5294.8	9931.6	2745.1	3128.7	5308.6	7212.5	5278.5	-0.450371	0.699004
Q01066	Calcium/calmodulin-dependent 3',5'-cyclic nucleotide phosphodiesterase 1B OS=Rattus norvegicus GN=Pde1b PE=1 SV=1	397400	389010	523640	534260	702530	234570	335020	221910	461078	373508	-0.303872	0.699004
Q6PCU8	NADH dehydrogenase [ubiquinone] flavoprotein 3, mitochondrial OS=Rattus norvegicus GN=Ndufv3 PE=3 SV=1	71171	89602	64404	66003	114690	213590	32164	36402	72795	99211.5	0.446668	0.699004
Q63046	Runt-related transcription factor 1 OS=Rattus norvegicus GN=Runx1 PE=1 SV=1	583690	539000	568430	490910	868280	531320	143070	222260	545508	441232	-0.30606	0.700928
P84889	Vang-like protein 2 OS=Rattus norvegicus GN=Vangl2 PE=2 SV=1	5707.9	6114.3	9425	1730.5	8832.3	353.86	4622.2	2768.4	5744.43	4144.19	-0.471072	0.701182
Q3B8N8	Pescadillo homolog OS=Rattus norvegicus GN=Pes1 PE=2 SV=1	43959	34814	69298	77625	42229	150900	76454	32207	56424	75447.5	0.419164	0.70142
Q6IRK9	Carboxypeptidase Q OS=Rattus norvegicus GN=Cpq PE=1 SV=1	62532	150820	19961	22267	62247	7785.2	33296	263200	63895	91632.1	0.520149	0.70142
P34926	Microtubule-associated protein 1A OS=Rattus norvegicus GN=Map1a PE=1 SV=1	39963	3087.7	36673	4494.1	42852	9877.6	1074.2	3129.6	21054.5	14233.3	-0.56485	0.703003
P35171	Cytochrome c oxidase subunit 7A2, mitochondrial OS=Rattus norvegicus GN=Cox7a2 PE=1 SV=1	2563800	2468600	2926900	3041600	4023800	1508700	2489800	1064100	2750225	2271600	-0.275841	0.703226
P62963	Profilin-1 OS=Rattus norvegicus GN=Pfn1 PE=1 SV=2	570230	539780	823580	733710	402760	893330	520500	407810	666825	556100	-0.261964	0.703226
Q6IRE4	Tumor susceptibility gene 101 protein OS=Rattus norvegicus GN=Tsg101 PE=1 SV=1	138420	29723	34275	29078	41878	73452	142460	53157	57874	77736.8	0.425681	0.70821
Q9QYJ6	cAMP and cAMP-inhibited cGMP 3',5'-cyclic phosphodiesterase 10A OS=Rattus norvegicus GN=Pde10a PE=1 SV=1	349100	180250	205760	159600	553890	209290	167850	176990	223678	277005	0.308492	0.70821
P35435	ATP synthase subunit gamma, mitochondrial OS=Rattus norvegicus GN=Atp5c1 PE=1 SV=2	4706500	4804200	6272700	7200700	3891400	4456300	1368300	8774100	5746025	4622525	-0.313883	0.713424
P70619	Glutathione reductase (Fragment) OS=Rattus norvegicus GN=Gsr PE=2 SV=2	94559	98553	132900	11840	136220	135630	104500	69503	84463	111463	0.400177	0.713424
P97536	Cullin-associated NEDD8-dissociated protein 1 OS=Rattus norvegicus GN=Cand1 PE=1 SV=1	220540	198720	244300	235620	267920	78803	102470	291330	224795	185131	-0.280065	0.71475
Q6AYA6	Uncharacterized protein C17orf62 homolog OS=Rattus norvegicus PE=1 SV=1	1910.8	1180	11073	10052	456.24	918.58	32442	2885.9	6053.95	9175.68	0.599938	0.71475
Q66HR0	Solute carrier family 12 member 9 OS=Rattus norvegicus GN=Slc12a9 PE=1 SV=1	17045	35975	11873	82763	12077	24415	146810	28677	36914	52994.8	0.521681	0.715355
P02688	Myelin basic protein OS=Rattus norvegicus GN=Mbp PE=1 SV=3	250200	278910	293630	149730	1101400	187300	17006	55315	243118	340255	0.484964	0.717704
Q641X9	39S ribosomal protein L9, mitochondrial OS=Rattus norvegicus GN=Mrpl9 PE=2 SV=1	7567.5	13731	4208.5	16547	7863.4	19320	11895	19884	10513.5	14740.6	0.487552	0.719285
P50137	Transketolase OS=Rattus norvegicus GN=Tkt PE=1 SV=1	144010	249070	150400	107830	347570	235720	16549	232740	162828	208145	0.354243	0.720093
P67779	Prohibitin OS=Rattus norvegicus GN=Phb PE=1 SV=1	2377500	2857100	2519100	1945700	3359500	1885800	1591600	1359000	2424850	2048975	-0.242993	0.720093
Q641Z2	Tyrosine-protein phosphatase non-receptor type 9 OS=Rattus norvegicus GN=Ptpn9 PE=2 SV=1	11427	19645	10833	4616.1	5598.7	11022	3246.7	15186	11630.3	8763.35	-0.408331	0.720093
Q6MGD0	Protein CutA OS=Rattus norvegicus GN=Cuta PE=1 SV=2	86761	93411	11673	82457	14852	44056	30475	300080	68575.5	97365.8	0.505721	0.720093
Q920J4	Thioredoxin-like protein 1 OS=Rattus norvegicus GN=Txnl1 PE=1 SV=3	106030	126420	85633	68450	123270	117300	2434.9	63045	96633.2	76512.5	-0.336825	0.720229
P55770	NHP2-like protein 1 OS=Rattus norvegicus GN=Snu13 PE=2 SV=4	14393	11935	51951	79259	71037	16618	8279.6	20780	39384.5	29178.7	-0.432715	0.720689
P09606	Glutamine synthetase OS=Rattus norvegicus GN=Glul PE=1 SV=3	121900	89852	82290	137450	90886	163650	22859	291620	107873	142254	0.399133	0.723605
A2VCW9	Alpha-aminoadipic semialdehyde synthase, mitochondrial OS=Rattus norvegicus GN=Aass PE=2 SV=1	16972	43533	15123	7967	7224.8	20264	15679	18068	20898.8	15309	-0.449041	0.724018
Q5I0K5	Mycophenolic acid acyl-glucuronide esterase, mitochondrial OS=Rattus norvegicus GN=Abhd10 PE=1 SV=2	124930	100310	121840	119510	221630	115890	175520	85640	116648	149670	0.35963	0.724018
Q9QUL6	Vesicle-fusing ATPase OS=Rattus norvegicus GN=Nsf PE=1 SV=1	1946300	1775000	2118700	1648800	2021000	2209000	1048100	3917100	1872200	2298800	0.296146	0.724018
Q9WVB1	Ras-related protein Rab-6A OS=Rattus norvegicus GN=Rab6a PE=1 SV=2	427320	520290	326330	169440	353070	308730	279760	272360	360845	303480	-0.249778	0.724018
A2RRU4	Sterol regulatory element-binding protein cleavage-activating protein OS=Rattus norvegicus GN=Scap PE=2 SV=1	9037.4	13289	53284	128620	27304	20366	10220	93535	51057.6	37856.2	-0.431594	0.725284
B2GV06	Succinyl-CoA:3-ketoacid coenzyme A transferase 1, mitochondrial OS=Rattus norvegicus GN=Oxct1 PE=1 SV=1	312780	374710	410180	398590	212060	646880	437070	558420	374065	463608	0.309615	0.725284
O70351	3-hydroxyacyl-CoA dehydrogenase type-2 OS=Rattus norvegicus GN=Hsd17b10 PE=1 SV=3	813500	886230	768040	820440	1173300	813970	1190700	759610	822052	984395	0.260007	0.725284
P20788	Cytochrome b-c1 complex subunit Rieske, mitochondrial OS=Rattus norvegicus GN=Uqcrfs1 PE=1 SV=2	868880	1134900	751310	569880	1288000	1072300	924850	697150	831242	995575	0.260261	0.725284
P42676	Neurolysin, mitochondrial OS=Rattus norvegicus GN=Nln PE=1 SV=1	59094	107980	127740	155830	139790	110300	61796	54077	112661	91490.8	-0.30029	0.725284
P63018	Heat shock cognate 71 kDa protein OS=Rattus norvegicus GN=Hspa8 PE=1 SV=1	3276100	3019500	2697400	2796600	4082800	2864200	2850000	5170600	2947400	3741900	0.344328	0.725284
P85969	Beta-soluble NSF attachment protein OS=Rattus norvegicus GN=Napb PE=1 SV=1	386580	361140	427700	378720	640580	208880	256900	188340	388535	323675	-0.263499	0.725284
Q62718	Neurotrimin OS=Rattus norvegicus GN=Ntm PE=1 SV=1	351000	119590	133580	17448	242090	116310	104900	18468	155404	120442	-0.36769	0.725284
Q63564	Synaptic vesicle glycoprotein 2B OS=Rattus norvegicus GN=Sv2b PE=1 SV=1	52152	31570	84935	13686	104570	18578	60897	60400	45585.8	61111.2	0.422855	0.725284
P34064	Proteasome subunit alpha type-5 OS=Rattus norvegicus GN=Psma5 PE=1 SV=1	18890	58403	18453	35408	39684	28697	5305.2	26235	32788.5	24980.3	-0.392399	0.728296
P17074	40S ribosomal protein S19 OS=Rattus norvegicus GN=Rps19 PE=2 SV=3	65757	19117	24184	49190	17585	27563	40834	37425	39562	30851.8	-0.358763	0.734603
P06686	Sodium/potassium-transporting ATPase subunit alpha-2 OS=Rattus norvegicus GN=Atp1a2 PE=1 SV=1	27149	24055	49693	35552	8395.3	25843	33940	116320	34112.2	46124.6	0.435246	0.734723
P63004	Platelet-activating factor acetylhydrolase IB subunit alpha OS=Rattus norvegicus GN=Pafah1b1 PE=1 SV=2	156030	152050	142540	112270	284380	135380	125870	142280	140722	171978	0.289367	0.734926
B0BNA5	Coactosin-like protein OS=Rattus norvegicus GN=Cotl1 PE=1 SV=1	5590.7	4171.7	3567.9	3457	420.68	280.19	289.07	24178	4196.82	6291.98	0.584217	0.736026
P60825	Cold-inducible RNA-binding protein OS=Rattus norvegicus GN=Cirbp PE=2 SV=1	6668.2	5710.1	5579.3	13137	37960	1395.1	1067	3630.2	7773.65	11013.1	0.502553	0.747197
Q00238	Intercellular adhesion molecule 1 OS=Rattus norvegicus GN=Icam1 PE=2 SV=1	13918	14241	33880	18976	31692	6233.8	37978	31624	20253.8	26882	0.408449	0.747197
Q9JIR4	Regulating synaptic membrane exocytosis protein 1 OS=Rattus norvegicus GN=Rims1 PE=1 SV=1	3685.3	21199	6935.4	3819.9	14581	14898	6901.2	10907	8909.9	11821.8	0.407969	0.747197
Q9JJW3	Up-regulated during skeletal muscle growth protein 5 OS=Rattus norvegicus GN=Usmg5 PE=1 SV=1	1664300	1746500	1491000	1528200	2516700	1257100	1084400	715670	1607500	1.39347e+06	-0.206139	0.750356
Q09073	ADP/ATP translocase 2 OS=Rattus norvegicus GN=Slc25a5 PE=1 SV=3	8923300	8284600	11597000	11998000	2157900	5783000	24983000	94950	10200725	8.25471e+06	-0.305382	0.751751
P24155	Thimet oligopeptidase OS=Rattus norvegicus GN=Thop1 PE=1 SV=4	17463	14169	15721	18390	28655	27346	10579	17895	16435.8	21118.8	0.361687	0.752566
P15087	Carboxypeptidase E OS=Rattus norvegicus GN=Cpe PE=1 SV=1	95489	82229	99087	124500	112600	83393	75573	60993	100326	83139.8	-0.271089	0.752628
P21396	Amine oxidase [flavin-containing] A OS=Rattus norvegicus GN=Maoa PE=1 SV=1	1031300	1136200	823510	850580	899560	887080	319820	1205200	960398	827915	-0.214149	0.752628
Q91Z80	Liprin-alpha-4 (Fragment) OS=Rattus norvegicus GN=Ppfia4 PE=1 SV=1	9738.2	10339	17353	14758	11668	23522	3730.9	29782	13047	17175.7	0.396647	0.752628
P37136	Acetylcholinesterase OS=Rattus norvegicus GN=Ache PE=2 SV=1	18901	36246	9400	13952	76969	7227.4	1540.8	23284	19624.8	27255.3	0.473863	0.753044
P18421	Proteasome subunit beta type-1 OS=Rattus norvegicus GN=Psmb1 PE=1 SV=3	101010	87591	131820	42006	179570	136270	82710	62821	90606.8	115343	0.348237	0.753552
M0RC99	Ras-related protein Rab-5A OS=Rattus norvegicus GN=Rab5a PE=2 SV=1	147430	351310	298590	223060	422630	310180	307980	156060	255098	299212	0.230122	0.754656
P20651	Serine/threonine-protein phosphatase 2B catalytic subunit beta isoform OS=Rattus norvegicus GN=Ppp3cb PE=1 SV=1	190290	104230	160660	22861	297420	150180	95555	65954	119510	152277	0.349566	0.754656
P42123	L-lactate dehydrogenase B chain OS=Rattus norvegicus GN=Ldhb PE=1 SV=2	1650200	1602000	2124000	1891700	2269600	1690300	1182600	1267600	1816975	1602525	-0.181192	0.754656
P70583	Deoxyuridine 5'-triphosphate nucleotidohydrolase OS=Rattus norvegicus GN=Dut PE=2 SV=3	50734	44098	40150	19734	41583	23183	48277	10829	38679	30968	-0.320772	0.754656
Q5XIC2	Evolutionarily conserved signaling intermediate in Toll pathway, mitochondrial OS=Rattus norvegicus GN=Ecsit PE=1 SV=1	12560	12459	7653.9	1778.3	20564	11780	6224.1	5792.2	8612.8	11090.1	0.364715	0.754656
Q5SGE0	Leucine-rich PPR motif-containing protein, mitochondrial OS=Rattus norvegicus GN=Lrpprc PE=1 SV=1	474490	459550	442550	371070	268240	304300	548390	362830	436915	370940	-0.236167	0.755222
O88600	Heat shock 70 kDa protein 4 OS=Rattus norvegicus GN=Hspa4 PE=1 SV=1	258010	237230	257440	239510	259280	292990	266710	316370	248048	283838	0.194449	0.756431
Q5XIA8	Growth hormone-inducible transmembrane protein OS=Rattus norvegicus GN=Ghitm PE=2 SV=1	3505.7	881.45	2708.9	6886.3	2600.3	11896	1378.4	2915.2	3495.59	4697.47	0.426351	0.758422
Q6AXT5	Ras-related protein Rab-21 OS=Rattus norvegicus GN=Rab21 PE=2 SV=1	16576	294050	41077	40422	57438	66123	82564	97098	98031.2	75805.8	-0.370934	0.758422
P31662	Sodium-dependent neutral amino acid transporter SLC6A17 OS=Rattus norvegicus GN=Slc6a17 PE=1 SV=1	70891	70838	82304	5457.1	139660	25340	6062.3	7542.7	57372.5	44651.2	-0.361659	0.760689
P52296	Importin subunit beta-1 OS=Rattus norvegicus GN=Kpnb1 PE=1 SV=1	57808	39550	55668	20438	95351	22297	31649	75049	43366	56086.5	0.371089	0.760689
Q62812	Myosin-9 OS=Rattus norvegicus GN=Myh9 PE=1 SV=3	9496.1	9962.9	4875.4	17507	3088.9	4465.4	15584	9595.6	10460.4	8183.48	-0.354146	0.760689
P10536	Ras-related protein Rab-1B OS=Rattus norvegicus GN=Rab1b PE=1 SV=1	118250	121270	5289.8	21252	6878.3	29486	138360	31758	66515.4	51620.6	-0.365743	0.761083
P11915	Non-specific lipid-transfer protein OS=Rattus norvegicus GN=Scp2 PE=1 SV=3	38204	50386	61093	65361	80861	9808.9	27387	55526	53761	43395.7	-0.309007	0.761083
P18088	Glutamate decarboxylase 1 OS=Rattus norvegicus GN=Gad1 PE=2 SV=1	18726	35436	7537	13730	9398	15693	54632	18928	18857.2	24662.8	0.387214	0.761083
Q66H15	Regulator of microtubule dynamics protein 3 OS=Rattus norvegicus GN=Rmdn3 PE=1 SV=1	46004	109400	51496	53528	20508	80271	71501	37493	65107	52443.2	-0.312056	0.761083
Q68FT1	Ubiquinone biosynthesis protein COQ9, mitochondrial OS=Rattus norvegicus GN=Coq9 PE=1 SV=2	3536.9	10994	4370.4	5877.4	11429	10978	3830.5	5266.9	6194.67	7876.1	0.346453	0.761083
Q99PD4	Actin-related protein 2/3 complex subunit 1A OS=Rattus norvegicus GN=Arpc1a PE=2 SV=1	131810	103490	180390	49435	286050	148900	127980	20469	116281	145850	0.326864	0.761083
Q9EQS0	Transaldolase OS=Rattus norvegicus GN=Taldo1 PE=1 SV=2	35676	30806	48330	10756	8423.6	23750	8630.1	57338	31392	24535.4	-0.355531	0.761083
Q9QZA2	Programmed cell death 6-interacting protein OS=Rattus norvegicus GN=Pdcd6ip PE=1 SV=2	20575	17909	12514	10683	18806	9563.1	3244.7	17064	15420.2	12169.5	-0.341562	0.761083
P53042	Serine/threonine-protein phosphatase 5 OS=Rattus norvegicus GN=Ppp5c PE=1 SV=1	2070.5	3619.1	11612	3504.5	3709.6	1815.2	3103.4	7330.7	5201.52	3989.73	-0.382645	0.761433
P16638	ATP-citrate synthase OS=Rattus norvegicus GN=Acly PE=1 SV=1	73323	138990	81849	49944	125440	112230	91826	99378	86026.5	107218	0.317701	0.761749
P0C546	Mitochondrial coenzyme A transporter SLC25A42 OS=Rattus norvegicus GN=Slc25a42 PE=2 SV=1	8957.8	7595.9	8880.2	18178	9590.8	2194.4	1474.2	20895	10903	8538.6	-0.35265	0.765327
P10888	Cytochrome c oxidase subunit 4 isoform 1, mitochondrial OS=Rattus norvegicus GN=Cox4i1 PE=1 SV=1	8197700	7798500	5941800	4654900	11291000	7482500	6428200	6159600	6648225	7840325	0.237944	0.766509
P18420	Proteasome subunit alpha type-1 OS=Rattus norvegicus GN=Psma1 PE=1 SV=2	18363	6349.2	37250	5695.8	33332	6621.6	8729.5	3339.8	16914.5	13005.7	-0.379114	0.766509
P31044	Phosphatidylethanolamine-binding protein 1 OS=Rattus norvegicus GN=Pebp1 PE=1 SV=3	801380	763840	951590	634680	713430	1141800	446360	1369000	787872	917648	0.219978	0.766509
Q9JLJ3	4-trimethylaminobutyraldehyde dehydrogenase OS=Rattus norvegicus GN=Aldh9a1 PE=1 SV=1	114090	229310	130970	151970	209390	167330	138150	218050	156585	183230	0.22671	0.766514
Q6AYX5	Outer dense fiber protein 2 OS=Rattus norvegicus GN=Odf2 PE=1 SV=2	51613	51630	13744	53267	21797	7606.6	91957	11628	42563.5	33247.2	-0.356386	0.767077
Q8CGU6	Nicastrin OS=Rattus norvegicus GN=Ncstn PE=1 SV=1	31610	75186	5478.2	27443	37104	59044	8797.3	71084	34929.3	44007.3	0.333306	0.772861
P0C089	Phosphatidylglycerophosphatase and protein-tyrosine phosphatase 1 OS=Rattus norvegicus GN=Ptpmt1 PE=2 SV=1	76736	84311	84159	80320	80005	40425	113480	35800	81381.5	67427.5	-0.271364	0.773095
Q5FVI3	Leucine-rich repeat-containing protein 57 OS=Rattus norvegicus GN=Lrrc57 PE=2 SV=1	32360	28081	29062	20965	44713	1111.2	31705	10500	27617	22007.3	-0.327574	0.774187
Q9EST6	Acidic leucine-rich nuclear phosphoprotein 32 family member B OS=Rattus norvegicus GN=Anp32b PE=1 SV=1	25220	283480	29931	10826	72115	80578	18457	97803	87364.2	67238.2	-0.377761	0.774187
F1LMZ8	26S proteasome non-ATPase regulatory subunit 11 OS=Rattus norvegicus GN=Psmd11 PE=1 SV=2	3447.5	7926.5	14025	10026	13208	3452.9	4281.8	23961	8856.25	11225.9	0.342066	0.777026
Q08877	Dynamin-3 OS=Rattus norvegicus GN=Dnm3 PE=1 SV=2	11568	7382.9	7496	18334	14021	417.55	11424	33049	11195.2	14727.9	0.395667	0.777026
Q8K3V3	Adhesion G-protein coupled receptor G1 OS=Rattus norvegicus GN=Adgrg1 PE=1 SV=1	32823	35621	9317.4	15106	14464	73667	2796.4	29257	23216.8	30046.1	0.372005	0.777026
Q5M7A7	CB1 cannabinoid receptor-interacting protein 1 OS=Rattus norvegicus GN=Cnrip1 PE=1 SV=1	179560	167760	164530	111350	281780	173090	109450	162410	155800	181682	0.221724	0.780211
B0BNF1	Septin-8 OS=Rattus norvegicus GN=Sept8 PE=1 SV=1	54049	16647	89743	14157	79109	40165	15215	2933.7	43649	34355.7	-0.3454	0.783938
Q10743	Disintegrin and metalloproteinase domain-containing protein 10 (Fragment) OS=Rattus norvegicus GN=Adam10 PE=2 SV=1	62550	88358	68492	9198.6	107140	25849	97297	47308	57149.7	69398.5	0.28016	0.784463
Q6AXT0	39S ribosomal protein L37, mitochondrial OS=Rattus norvegicus GN=Mrpl37 PE=2 SV=1	18111	18168	15638	6496.6	43630	3971	14155	11771	14603.4	18381.8	0.33197	0.785194
P48004	Proteasome subunit alpha type-7 OS=Rattus norvegicus GN=Psma7 PE=1 SV=1	6200.5	16788	40597	3286.5	20573	44210	14310	5935	16718	21257	0.346536	0.789401
Q5XI72	Eukaryotic translation initiation factor 4H OS=Rattus norvegicus GN=Eif4h PE=1 SV=1	12568	45406	7992.3	38710	39582	40969	36590	13675	26169.1	32704	0.321604	0.789401
P63086	Mitogen-activated protein kinase 1 OS=Rattus norvegicus GN=Mapk1 PE=1 SV=3	27349	55392	67315	22490	129760	12488	18035	57873	43136.5	54539	0.338379	0.794048
P69682	Adaptin ear-binding coat-associated protein 1 OS=Rattus norvegicus GN=Necap1 PE=1 SV=1	400560	279280	259630	326510	519040	354890	233100	376040	316495	370768	0.228332	0.794048
P85108	Tubulin beta-2A chain OS=Rattus norvegicus GN=Tubb2a PE=1 SV=1	1955800	1816500	2070400	1940500	1509200	1509200	1659900	2306400	1945800	1746175	-0.156165	0.794048
Q03346	Mitochondrial-processing peptidase subunit beta OS=Rattus norvegicus GN=Pmpcb PE=1 SV=3	13705	14085	10864	2335.5	2328	3593	19609	7803.7	10247.4	8333.42	-0.298273	0.794048
Q04931	FACT complex subunit SSRP1 OS=Rattus norvegicus GN=Ssrp1 PE=1 SV=2	23965	18677	62177	13422	11766	14183	75132	46749	29560.2	36957.5	0.322209	0.794048
Q4KLP0	Probable 2-oxoglutarate dehydrogenase E1 component DHKTD1, mitochondrial OS=Rattus norvegicus GN=Dhtkd1 PE=2 SV=1	37537	3106.6	2172.9	43097	17053	19000	20128	12336	21478.4	17129.2	-0.326423	0.794048
Q5GFD9	Protein IMPACT OS=Rattus norvegicus GN=Impact PE=1 SV=1	85135	66295	57301	57823	64034	13261	116880	25690	66638.5	54966.2	-0.27781	0.794048
Q5XI73	Rho GDP-dissociation inhibitor 1 OS=Rattus norvegicus GN=Arhgdia PE=1 SV=1	660980	707240	686630	502110	876630	951170	490780	569420	639240	722000	0.175641	0.794048
Q68FY0	Cytochrome b-c1 complex subunit 1, mitochondrial OS=Rattus norvegicus GN=Uqcrc1 PE=1 SV=1	1774100	1937800	1708400	1833800	1481300	2550300	1444700	2776100	1813525	2063100	0.186017	0.794048
Q68SB1	Double-stranded RNA-binding protein Staufen homolog 2 OS=Rattus norvegicus GN=Stau2 PE=1 SV=1	17264	6726.1	68715	1344.1	2878.9	23847	25770	67985	23512.3	30120.2	0.357317	0.794048
Q6AXS3	Protein DEK OS=Rattus norvegicus GN=Dek PE=1 SV=1	84312	77080	58524	34039	123420	7739.7	18014	60767	63488.8	52485.2	-0.274591	0.794048
Q9QXU9	ProSAAS OS=Rattus norvegicus GN=Pcsk1n PE=1 SV=1	197090	187930	190200	172100	270500	195780	80210	95692	186830	160546	-0.218744	0.794048
Q63468	Phosphoribosyl pyrophosphate synthase-associated protein 1 OS=Rattus norvegicus GN=Prpsap1 PE=1 SV=1	1325.9	17887	1967.6	2723.4	5493.7	7479.3	5205.4	553.24	5975.98	4682.91	-0.351769	0.795412
Q63342	Dimethylglycine dehydrogenase, mitochondrial OS=Rattus norvegicus GN=Dmgdh PE=1 SV=1	10185	84570	9713.4	20864	6214	5052	62674	24855	31333.1	24698.8	-0.343249	0.798846
Q9Z2S9	Flotillin-2 OS=Rattus norvegicus GN=Flot2 PE=1 SV=1	101340	99966	47367	82191	144490	76349	84455	86971	82716	98066.2	0.24559	0.801971
Q6P686	Osteoclast-stimulating factor 1 OS=Rattus norvegicus GN=Ostf1 PE=1 SV=1	657.73	950.64	4176.5	3146.3	1564.1	1644.2	1078.2	2416.8	2232.79	1675.83	-0.413978	0.804503
P28480	T-complex protein 1 subunit alpha OS=Rattus norvegicus GN=Tcp1 PE=1 SV=1	90767	285790	40521	92030	145250	66465	47223	167660	127277	106650	-0.255095	0.806643
P51635	Alcohol dehydrogenase [NADP(+)] OS=Rattus norvegicus GN=Akr1a1 PE=1 SV=2	258380	334570	268210	268880	386200	302730	193160	404580	282510	321668	0.187268	0.806926
Q05695	Neural cell adhesion molecule L1 OS=Rattus norvegicus GN=L1cam PE=1 SV=3	56138	47602	27051	53954	61263	56950	17283	87178	46186.2	55668.5	0.269398	0.809558
Q6PCU2	V-type proton ATPase subunit E 1 OS=Rattus norvegicus GN=Atp6v1e1 PE=1 SV=1	855470	798410	636290	628550	727610	23720	29940	1723800	729680	626268	-0.220485	0.809558
P70600	Protein-tyrosine kinase 2-beta OS=Rattus norvegicus GN=Ptk2b PE=1 SV=1	14252	6972	19614	8592	42149	4981	14921	355.99	12357.5	15601.7	0.336321	0.811024
Q3B7U9	Peptidyl-prolyl cis-trans isomerase FKBP8 OS=Rattus norvegicus GN=Fkbp8 PE=2 SV=1	57055	47887	119510	52480	30506	40959	41957	120050	69233	58368	-0.246282	0.811749
P46101	Dipeptidyl aminopeptidase-like protein 6 OS=Rattus norvegicus GN=Dpp6 PE=1 SV=1	310190	320870	447020	305880	526570	295940	196470	210440	345990	307355	-0.170824	0.813576
Q2THW7	Palmitoyltransferase ZDHHC5 OS=Rattus norvegicus GN=Zdhhc5 PE=1 SV=1	15703	9651.5	12461	38041	21773	20683	22236	27122	18964.1	22953.5	0.275441	0.813576
P18163	Long-chain-fatty-acid--CoA ligase 1 OS=Rattus norvegicus GN=Acsl1 PE=1 SV=1	65949	15684	11483	2383.8	82091	19696	4527.9	13828	23875	30035.7	0.331182	0.816758
Q6P7Q4	Lactoylglutathione lyase OS=Rattus norvegicus GN=Glo1 PE=1 SV=3	205450	186900	105680	202980	253630	88888	21523	237880	175252	150480	-0.219861	0.817977
P14669	Annexin A3 OS=Rattus norvegicus GN=Anxa3 PE=1 SV=4	64693	63018	7973.3	54290	90068	37768	21614	77837	47493.6	56821.8	0.258711	0.81878
P56558	UDP-N-acetylglucosamine--peptide N-acetylglucosaminyltransferase 110 kDa subunit OS=Rattus norvegicus GN=Ogt PE=1 SV=1	13222	23846	8185.1	5367.3	45598	3768.4	5320.2	8627.7	12655.1	15828.6	0.322812	0.81878
P14173	Aromatic-L-amino-acid decarboxylase OS=Rattus norvegicus GN=Ddc PE=1 SV=1	38335	29808	12204	19985	21277	1280.7	9189.2	51137	25083	20721	-0.275618	0.819245
Q6Q0N1	Cytosolic non-specific dipeptidase OS=Rattus norvegicus GN=Cndp2 PE=1 SV=1	93758	8452.9	104550	67492	104070	57568	21095	49999	68563.2	58183	-0.236837	0.820809
Q66H50	Fatty acyl-CoA reductase 1 OS=Rattus norvegicus GN=Far1 PE=2 SV=1	466140	484080	437320	612020	15484	466260	871770	926810	499890	570081	0.189556	0.820857
Q5I0E7	Transmembrane emp24 domain-containing protein 9 OS=Rattus norvegicus GN=Tmed9 PE=1 SV=1	8136.8	66042	68989	23236	41333	48277	107250	3966.7	41600.9	50206.7	0.271263	0.821404
Q3T1K5	F-actin-capping protein subunit alpha-2 OS=Rattus norvegicus GN=Capza2 PE=1 SV=1	204680	209470	227280	98915	122150	197270	144020	188780	185086	163055	-0.182839	0.822127
P05708	Hexokinase-1 OS=Rattus norvegicus GN=Hk1 PE=1 SV=4	1992300	1984200	1903900	1557700	2046900	2469600	525050	1732600	1859525	1.69354e+06	-0.134894	0.825332
P63041	Complexin-1 OS=Rattus norvegicus GN=Cplx1 PE=1 SV=1	18920	87057	95826	71179	88354	158630	13279	59691	68245.5	79988.5	0.229059	0.825332
P97697	Inositol monophosphatase 1 OS=Rattus norvegicus GN=Impa1 PE=1 SV=2	303150	276100	267850	197930	450450	239310	221250	238930	261258	287485	0.138014	0.825332
P97838	Disks large-associated protein 3 OS=Rattus norvegicus GN=Dlgap3 PE=1 SV=2	91248	67462	58201	147090	114120	47868	67485	86224	91000.2	78924.2	-0.205402	0.825332
Q05764	Beta-adducin OS=Rattus norvegicus GN=Add2 PE=1 SV=4	14993	14136	6269.2	6033.5	9836.6	16573	1455.4	22311	10357.9	12544	0.276262	0.825332
Q5XIC0	Enoyl-CoA delta isomerase 2, mitochondrial OS=Rattus norvegicus GN=Eci2 PE=1 SV=1	363680	277620	250380	191840	383300	240270	301880	269080	270880	298632	0.140717	0.825332
Q66H94	Peptidyl-prolyl cis-trans isomerase FKBP9 OS=Rattus norvegicus GN=Fkbp9 PE=2 SV=1	34712	34470	7869.3	29638	18546	46696	16950	44699	26672.3	31722.8	0.250174	0.825332
Q9ERH3	WD repeat-containing protein 7 OS=Rattus norvegicus GN=Wdr7 PE=1 SV=1	98887	118650	56937	54477	162950	23780	28418	66754	82237.8	70475.5	-0.222679	0.825332
P04692	Tropomyosin alpha-1 chain OS=Rattus norvegicus GN=Tpm1 PE=1 SV=3	57289	74042	66739	86027	66189	59981	5311.5	202870	71024.2	83587.9	0.234982	0.828923
Q5FVH2	Phospholipase D3 OS=Rattus norvegicus GN=Pld3 PE=2 SV=1	1021800	134820	1183800	1200600	1580600	55654	1201000	284720	885255	780494	-0.181706	0.828923
Q64568	Plasma membrane calcium-transporting ATPase 3 OS=Rattus norvegicus GN=Atp2b3 PE=1 SV=2	8265.1	22512	12066	23900	40366	3754.3	8597.9	2723	16685.8	13860.3	-0.26766	0.828923
Q6AYG3	Protein prune homolog OS=Rattus norvegicus GN=Prune PE=1 SV=1	2011.9	4458.8	29377	12237	15265	11476	9949.2	21496	12021.2	14546.5	0.275099	0.828996
P20650	Protein phosphatase 1A OS=Rattus norvegicus GN=Ppm1a PE=1 SV=1	1829.6	1021.5	2274.5	1963.2	3183.4	876.66	668.08	660.4	1772.2	1347.13	-0.395647	0.831385
P16617	Phosphoglycerate kinase 1 OS=Rattus norvegicus GN=Pgk1 PE=1 SV=2	1119100	1191100	1019000	1327700	977060	1422900	926780	1783300	1164225	1277510	0.133965	0.836715
Q05962	ADP/ATP translocase 1 OS=Rattus norvegicus GN=Slc25a4 PE=1 SV=3	12624000	9399100	9039600	15652000	2227900	5994700	25067000	8784200	11678675	10518450	-0.150954	0.837641
B2GUV7	Eukaryotic translation initiation factor 5B OS=Rattus norvegicus GN=Eif5b PE=1 SV=1	8913.3	13988	43791	15385	27469	15400	14423	12520	20519.3	17453	-0.233508	0.837954
Q64428	Trifunctional enzyme subunit alpha, mitochondrial OS=Rattus norvegicus GN=Hadha PE=1 SV=2	629450	628290	519190	431420	428020	583490	711370	707540	552088	607605	0.138237	0.849536
Q99JD4	CLIP-associating protein 2 OS=Rattus norvegicus GN=Clasp2 PE=1 SV=1	2712.3	2717	5157.8	6967.1	2394.2	15220	1083.1	2303	4388.55	5250.07	0.258594	0.849536
P29066	Beta-arrestin-1 OS=Rattus norvegicus GN=Arrb1 PE=1 SV=1	11719	7191.1	11192	8490.3	8405.4	10616	7337.8	17971	9648.1	11082.5	0.199973	0.853344
P61206	ADP-ribosylation factor 3 OS=Rattus norvegicus GN=Arf3 PE=2 SV=2	615160	533820	531670	474750	649780	400310	146560	1199100	538850	598938	0.152522	0.853344
P97710	Tyrosine-protein phosphatase non-receptor type substrate 1 OS=Rattus norvegicus GN=Sirpa PE=1 SV=1	43326	26646	60678	26594	63565	56749	49473	10259	39311	45011.5	0.195361	0.853404
Q62889	Neuroligin-3 OS=Rattus norvegicus GN=Nlgn3 PE=1 SV=1	64531	57063	69950	54766	46755	154980	37895	40847	61577.5	70119.2	0.187407	0.859092
P63319	Protein kinase C gamma type OS=Rattus norvegicus GN=Prkcg PE=1 SV=1	51920	56864	3434.2	5202.4	8404.2	46177	33773	12484	29355.1	25209.5	-0.219643	0.859996
G3V7P1	Syntaxin-12 OS=Rattus norvegicus GN=Stx12 PE=1 SV=1	100410	92751	52045	45799	80509	36544	144980	66157	72751.2	82047.5	0.173487	0.860037
Q63610	Tropomyosin alpha-3 chain OS=Rattus norvegicus GN=Tpm3 PE=1 SV=2	114500	100440	72420	106400	25484	157530	52205	213930	98440	112287	0.189878	0.860037
P62332	ADP-ribosylation factor 6 OS=Rattus norvegicus GN=Arf6 PE=1 SV=2	75706	200180	320160	100240	111980	207560	97061	356430	174072	193258	0.150846	0.862361
P19643	Amine oxidase [flavin-containing] B OS=Rattus norvegicus GN=Maob PE=1 SV=3	311340	340120	196930	28560	181820	176150	173960	266050	219238	199495	-0.136142	0.872533
Q5U1X1	Oligoribonuclease, mitochondrial OS=Rattus norvegicus GN=Rexo2 PE=2 SV=1	4118	9153.5	23531	4733.7	30360	1264.7	9909.1	7046.7	10384	12145.1	0.226008	0.872533
Q9JIM0	Double-strand break repair protein MRE11A OS=Rattus norvegicus GN=Mre11a PE=1 SV=1	15290	27256	33579	35963	3216.2	65325	32013	27922	28022	32119	0.196869	0.873079
P36876	Serine/threonine-protein phosphatase 2A 55 kDa regulatory subunit B alpha isoform OS=Rattus norvegicus GN=Ppp2r2a PE=2 SV=1	75087	81259	87822	75187	99549	51258	55966	81409	79838.8	72045.5	-0.148181	0.877994
Q9Z269	Vesicle-associated membrane protein-associated protein B OS=Rattus norvegicus GN=Vapb PE=1 SV=3	11080	38035	27918	18912	64305	15812	12010	18295	23986.2	27605.5	0.202748	0.879419
P62138	Serine/threonine-protein phosphatase PP1-alpha catalytic subunit OS=Rattus norvegicus GN=Ppp1ca PE=1 SV=1	48493	45654	37651	47130	65964	47027	23931	63072	44732	49998.5	0.160578	0.884217
Q6GMN2	Brain-specific angiogenesis inhibitor 1-associated protein 2 OS=Rattus norvegicus GN=Baiap2 PE=1 SV=1	150690	122990	127420	91064	267530	76025	77585	21737	123041	110719	-0.152233	0.884217
P13264	Glutaminase kidney isoform, mitochondrial OS=Rattus norvegicus GN=Gls PE=1 SV=2	1205700	1316700	1318100	1174100	1258700	969950	683900	2481500	1253650	1.34851e+06	0.105234	0.884911
P34067	Proteasome subunit beta type-4 OS=Rattus norvegicus GN=Psmb4 PE=1 SV=2	6909.6	8569.9	2426.3	2633.5	3807.2	6351.7	3460.8	9560.3	5134.82	5795	0.174494	0.886148
P11275	Calcium/calmodulin-dependent protein kinase type II subunit alpha OS=Rattus norvegicus GN=Camk2a PE=1 SV=1	2372600	2321100	2292400	1903500	3008700	1919500	1592700	1788400	2222400	2077325	-0.0973916	0.889966
Q5XII9	Mitochondrial fission regulator 1-like OS=Rattus norvegicus GN=Mtfr1l PE=1 SV=1	31239	47110	16529	56508	59215	19134	24367	33480	37846.5	34049	-0.152547	0.891205
Q9QXU8	Cytoplasmic dynein 1 light intermediate chain 1 OS=Rattus norvegicus GN=Dync1li1 PE=1 SV=1	23024	20347	16348	2579.9	42479	6757.6	2213.6	3113.9	15574.7	13641	-0.191255	0.891205
Q9WVA1	Mitochondrial import inner membrane translocase subunit Tim8 A OS=Rattus norvegicus GN=Timm8a PE=1 SV=1	209980	241750	254180	255170	258730	75820	202780	358700	240270	224008	-0.101109	0.904821
Q9WTT6	Guanine deaminase OS=Rattus norvegicus GN=Gda PE=1 SV=1	389910	344480	530710	376510	488950	476840	316510	489290	410402	442898	0.109933	0.905043
P0C1X8	AP2-associated protein kinase 1 OS=Rattus norvegicus GN=Aak1 PE=1 SV=1	52821	57982	119700	36453	107300	83368	12719	39505	66739	60723	-0.136287	0.910371
Q6MG12	Uncharacterized protein C6orf136 homolog OS=Rattus norvegicus PE=2 SV=1	60533	63979	188750	24481	112270	33149	93124	69235	84435.8	76944.5	-0.134036	0.910371
Q6IFU8	Keratin, type I cytoskeletal 17 OS=Rattus norvegicus GN=Krt17 PE=1 SV=1	51304	55616	63376	210830	67300	58353	66039	229540	95281.5	105308	0.144347	0.912412
P04937	Fibronectin OS=Rattus norvegicus GN=Fn1 PE=1 SV=2	7934	7779	23526	24508	17756	9303.2	34329	8991.2	15936.8	17594.8	0.142796	0.912507
P07895	Superoxide dismutase [Mn], mitochondrial OS=Rattus norvegicus GN=Sod2 PE=1 SV=2	2329600	1939200	1996500	1954800	2982500	1697800	1766700	1303700	2055025	1937675	-0.0848293	0.912507
P62762	Visinin-like protein 1 OS=Rattus norvegicus GN=Vsnl1 PE=1 SV=2	375400	363510	232360	271780	370160	342650	187930	270730	310762	292868	-0.0855643	0.912507
P18266	Glycogen synthase kinase-3 beta OS=Rattus norvegicus GN=Gsk3b PE=1 SV=1	18742	14804	14275	7145	36102	18424	966.87	5809.8	13741.5	15325.7	0.15741	0.912763
P06214	Delta-aminolevulinic acid dehydratase OS=Rattus norvegicus GN=Alad PE=1 SV=1	42200	35768	34436	23131	9844.5	35245	13652	65388	33883.8	31032.4	-0.126819	0.915502
P25113	Phosphoglycerate mutase 1 OS=Rattus norvegicus GN=Pgam1 PE=1 SV=4	519520	568240	696720	424810	307410	287190	46260	1404600	552322	511365	-0.111157	0.915502
P31977	Ezrin OS=Rattus norvegicus GN=Ezr PE=1 SV=3	14209	28572	1273.2	26368	10565	9276.9	20942	23030	17605.5	15953.5	-0.14216	0.915502
P24368	Peptidyl-prolyl cis-trans isomerase B OS=Rattus norvegicus GN=Ppib PE=1 SV=3	13711	19581	12099	68102	26572	11426	68002	19289	28373.2	31322.2	0.142656	0.920716
O88377	Phosphatidylinositol 5-phosphate 4-kinase type-2 beta OS=Rattus norvegicus GN=Pip4k2b PE=1 SV=1	26029	72338	59719	27418	99016	40343	10413	52225	46376	50499.2	0.122884	0.9217
Q63448	Peroxisomal acyl-coenzyme A oxidase 3 OS=Rattus norvegicus GN=Acox3 PE=1 SV=1	3274.6	1655	25520	13864	5698.1	12879	20763	9652	11078.4	12248	0.1448	0.9217
Q6PDU7	ATP synthase subunit g, mitochondrial OS=Rattus norvegicus GN=Atp5l PE=1 SV=2	1358100	987290	1167600	1237700	798260	1712200	802960	1673200	1.18767e+06	1246655	0.0699252	0.921907
P18910	Atrial natriuretic peptide receptor 1 OS=Rattus norvegicus GN=Npr1 PE=1 SV=1	24037	14370	25766	86179	3748.2	22985	87457	50465	37588	41163.8	0.131104	0.925162
P15943	Amyloid-like protein 2 OS=Rattus norvegicus GN=Aplp2 PE=1 SV=2	11261	8192.7	6232.5	9120.4	10243	15616	5668.7	6045.1	8701.65	9393.2	0.110328	0.926422
P97700	Mitochondrial 2-oxoglutarate/malate carrier protein OS=Rattus norvegicus GN=Slc25a11 PE=1 SV=3	2603400	1195800	1328100	1301600	2567900	1742300	900230	908080	1607225	1.52963e+06	-0.0713915	0.926422
P13233	2',3'-cyclic-nucleotide 3'-phosphodiesterase OS=Rattus norvegicus GN=Cnp PE=1 SV=2	476530	506980	598950	288980	671700	228230	159450	704450	467860	440958	-0.0854373	0.929469
Q5I0D1	Glyoxalase domain-containing protein 4 OS=Rattus norvegicus GN=Glod4 PE=1 SV=1	16230	19571	7103.6	8898.6	30917	4072.1	15328	6381.7	12950.8	14174.7	0.130277	0.929875
P09759	Ephrin type-B receptor 1 OS=Rattus norvegicus GN=Ephb1 PE=1 SV=2	16713	10123	14246	29355	14814	6229.5	6691.1	49076	17609.2	19202.7	0.124972	0.932956
Q9R1B1	Mitochondrial import inner membrane translocase subunit Tim10 B OS=Rattus norvegicus GN=Timm10b PE=3 SV=1	8651	14996	3334.7	2675.7	21496	3589.7	2969.6	4310.9	7414.35	8091.55	0.126096	0.932956
P62804	Histone H4 OS=Rattus norvegicus GN=Hist1h4b PE=1 SV=2	33301	73796	115460	240440	229120	71457	78908	51603	115749	107772	-0.10302	0.935346
P0DJJ3	SH3-containing GRB2-like protein 3-interacting protein 1 OS=Rattus norvegicus GN=Sgip1 PE=1 SV=1	92027	98490	59049	73321	152000	47504	69136	33770	80721.8	75602.5	-0.0945235	0.935552
O08776	NADH dehydrogenase [ubiquinone] 1 alpha subcomplex assembly factor 3 OS=Rattus norvegicus GN=Ndufaf3 PE=2 SV=1	47551	29760	20047	72838	46652	69789	4986.8	61416	42549	45710.9	0.103415	0.936076
O08873	MAP kinase-activating death domain protein OS=Rattus norvegicus GN=Madd PE=1 SV=1	44407	47815	19029	9567.1	76760	8346.4	23529	2996.8	30204.5	27908	-0.114083	0.936076
P10362	Secretogranin-2 OS=Rattus norvegicus GN=Scg2 PE=1 SV=1	146890	153830	161190	13066	160280	27359	234150	24103	118744	111473	-0.0911603	0.936076
P29266	3-hydroxyisobutyrate dehydrogenase, mitochondrial OS=Rattus norvegicus GN=Hibadh PE=1 SV=3	472660	456190	406480	350910	741850	520150	246860	261550	421560	442602	0.0702736	0.936076
P31016	Disks large homolog 4 OS=Rattus norvegicus GN=Dlg4 PE=1 SV=1	197870	240970	18052	106450	173840	73047	26969	253610	140836	131866	-0.0949329	0.936076
P59215	Guanine nucleotide-binding protein G(o) subunit alpha OS=Rattus norvegicus GN=Gnao1 PE=1 SV=2	2113200	2100300	1729100	1007500	2565800	2074100	1663400	920080	1737525	1805845	0.0556403	0.936076
P62775	Myotrophin OS=Rattus norvegicus GN=Mtpn PE=1 SV=2	54174	43944	52619	37985	84615	80814	24664	11885	47180.5	50494.5	0.0979355	0.936076
Q5I6B8	Phosphatidylinositol 4-phosphate 5-kinase type-1 gamma OS=Rattus norvegicus GN=Pip5k1c PE=1 SV=1	129000	36795	73491	18826	121580	8394.2	130660	15524	64528	69039.6	0.0974978	0.936076
Q5PQJ6	Pyrroline-5-carboxylate reductase 3 OS=Rattus norvegicus GN=Pycrl PE=2 SV=1	23268	20885	41571	38926	55874	26115	27954	7198.4	31162.5	29285.3	-0.0896318	0.936076
Q62951	Dihydropyrimidinase-related protein 4 (Fragment) OS=Rattus norvegicus GN=Dpysl4 PE=1 SV=1	127220	173850	144520	74955	325900	37617	71904	54902	130136	122581	-0.0862904	0.936076
Q63060	Glycerol kinase OS=Rattus norvegicus GN=Gk PE=2 SV=1	57974	47829	210760	132100	69524	45931	167940	140160	112166	105889	-0.0830829	0.936076
Q63092	CaM kinase-like vesicle-associated protein OS=Rattus norvegicus GN=Camkv PE=1 SV=1	33705	34377	16484	29158	26212	59100	21998	13828	28431	30284.5	0.0911147	0.936076
Q63159	Ubiquinone biosynthesis O-methyltransferase, mitochondrial OS=Rattus norvegicus GN=Coq3 PE=2 SV=2	65824	63204	61649	29804	111400	17625	64052	42135	55120.2	58803	0.0933073	0.936076
Q68FT3	Pyridine nucleotide-disulfide oxidoreductase domain-containing protein 2 OS=Rattus norvegicus GN=Pyroxd2 PE=2 SV=1	48378	51441	36239	5840.4	65161	26256	6531.5	35249	35474.6	33299.4	-0.0912913	0.936076
Q6P791	Ragulator complex protein LAMTOR1 OS=Rattus norvegicus GN=Lamtor1 PE=1 SV=1	21814	25918	3729.6	16966	35853	17798	4512.4	15248	17106.9	18352.8	0.101426	0.936076
Q99MZ8	LIM and SH3 domain protein 1 OS=Rattus norvegicus GN=Lasp1 PE=1 SV=1	228410	188840	226310	161140	273460	179900	148250	169700	201175	192828	-0.0611402	0.936076
D4ACN8	Plasminogen receptor (KT) OS=Rattus norvegicus GN=Plgrkt PE=1 SV=1	285320	292670	302470	206670	448310	326240	53409	301380	271782	282335	0.0549541	0.939008
B5DFN3	Ubiquinol-cytochrome-c reductase complex assembly factor 2 OS=Rattus norvegicus GN=Uqcc2 PE=2 SV=1	58539	41930	61548	18211	63569	69722	4911.1	31534	45057	42434	-0.0865297	0.942801
Q9WV97	Mitochondrial import inner membrane translocase subunit Tim9 OS=Rattus norvegicus GN=Timm9 PE=1 SV=3	90530	64078	31787	55758	89808	48284	65259	51177	60538.2	63632	0.0719055	0.944971
G3V9A7	Mitochondrial fission regulator 1 OS=Rattus norvegicus GN=Mtfr1 PE=2 SV=1	9829.3	28626	3610.3	13849	20587	5139	20898	12728	13978.7	14838	0.0860716	0.946954
P0C2X9	Delta-1-pyrroline-5-carboxylate dehydrogenase, mitochondrial OS=Rattus norvegicus GN=Aldh4a1 PE=1 SV=1	128270	155900	55809	10811	180580	64724	53598	34523	87697.5	83356.2	-0.0732453	0.946954
P62260	14-3-3 protein epsilon OS=Rattus norvegicus GN=Ywhae PE=1 SV=1	1048300	714320	706110	652410	1186700	677960	707560	445600	780285	754455	-0.0485663	0.946954
Q5XIN6	LETM1 and EF-hand domain-containing protein 1, mitochondrial OS=Rattus norvegicus GN=Letm1 PE=1 SV=1	790800	956980	715860	737150	986930	532180	817400	967230	800198	825935	0.0456721	0.946954
Q66HF1	NADH-ubiquinone oxidoreductase 75 kDa subunit, mitochondrial OS=Rattus norvegicus GN=Ndufs1 PE=1 SV=1	6113600	6053000	6010700	5347800	6010700	4517500	6010700	6010700	5881275	5637400	-0.061099	0.946954
P02091	Hemoglobin subunit beta-1 OS=Rattus norvegicus GN=Hbb PE=1 SV=3	72468	50550	34768	47518	145960	21908	21064	5522.3	51326	48613.6	-0.0783306	0.947831
Q6AY41	Cell cycle control protein 50A OS=Rattus norvegicus GN=Tmem30a PE=2 SV=1	23255	8749.2	6532.2	42529	19307	27893	17213	12349	20266.3	19190.5	-0.078694	0.947831
P60905	DnaJ homolog subfamily C member 5 OS=Rattus norvegicus GN=Dnajc5 PE=1 SV=1	409430	393470	385700	304800	207490	268310	496740	468480	373350	360255	-0.0515103	0.949236
Q7M0E3	Destrin OS=Rattus norvegicus GN=Dstn PE=1 SV=3	240230	213310	314030	209620	241770	271990	211580	283070	244298	252102	0.0453713	0.949236
P28042	Single-stranded DNA-binding protein, mitochondrial OS=Rattus norvegicus GN=Ssbp1 PE=1 SV=2	363230	83176	51737	290790	123170	134190	240390	320770	197233	204630	0.0531149	0.955137
Q5M818	39S ribosomal protein L16, mitochondrial OS=Rattus norvegicus GN=Mrpl16 PE=2 SV=1	87781	105100	21347	77707	165550	58148	9987.2	70891	72983.8	76144.1	0.061156	0.955137
A1L1I3	Numb-like protein OS=Rattus norvegicus GN=Numbl PE=1 SV=1	81877	2452	78787	4046.7	102360	15792	20159	20660	41790.7	39742.8	-0.0724894	0.95517
P30349	Leukotriene A-4 hydrolase OS=Rattus norvegicus GN=Lta4h PE=2 SV=2	19400	7169.7	7330.5	8181.9	11666	9558.2	8394.3	10706	10520.5	10081.1	-0.0615501	0.955391
P56571	ES1 protein homolog, mitochondrial OS=Rattus norvegicus PE=1 SV=2	474990	581300	206050	344070	427740	110180	31615	979900	401602	387359	-0.0520979	0.959644
O88483	[Pyruvate dehydrogenase [acetyl-transferring]]-phosphatase 1, mitochondrial OS=Rattus norvegicus GN=Pdp1 PE=1 SV=1	25747	2548.4	20524	49767	50299	24677	5573.9	14332	24646.6	23720.5	-0.0552557	0.966119
Q5MPA9	Serine/threonine-protein kinase DCLK2 OS=Rattus norvegicus GN=Dclk2 PE=1 SV=2	12149	69915	83640	91370	140780	62799	3940.6	58329	64268.5	66462.1	0.0484212	0.966119
Q9QYU4	Ketimine reductase mu-crystallin OS=Rattus norvegicus GN=Crym PE=1 SV=1	148510	176240	108500	178400	111530	77205	134120	271390	152912	148561	-0.0416485	0.966119
P29410	Adenylate kinase 2, mitochondrial OS=Rattus norvegicus GN=Ak2 PE=2 SV=2	41801	40755	53270	39985	56378	23043	8567.4	93628	43952.8	45404.1	0.0468691	0.96764
Q9Z272	ARF GTPase-activating protein GIT1 OS=Rattus norvegicus GN=Git1 PE=1 SV=1	63083	63758	3459.1	45222	111990	7324	16251	46444	43880.5	45502.2	0.0523571	0.96764
Q4QQT4	Serine/threonine-protein phosphatase 2A 65 kDa regulatory subunit A beta isoform OS=Rattus norvegicus GN=Ppp2r1b PE=2 SV=1	8260	18861	51945	16656	33662	34888	3450.5	27015	23930.5	24753.9	0.0488038	0.967851
P13832	Myosin regulatory light chain RLC-A OS=Rattus norvegicus GN=Rlc-a PE=2 SV=2	116440	75300	92317	96378	95539	86123	81465	108640	95108.8	92941.8	-0.0332513	0.970149
Q9Z270	Vesicle-associated membrane protein-associated protein A OS=Rattus norvegicus GN=Vapa PE=1 SV=3	335490	185190	17849	59049	235040	20232	81099	246470	149394	145710	-0.0360247	0.976064
Q62813	Limbic system-associated membrane protein OS=Rattus norvegicus GN=Lsamp PE=1 SV=1	91639	90645	41249	2362.6	177490	31732	2011.8	20761	56473.9	57998.7	0.0384363	0.978437
Q6TUD4	Protein YIPF3 OS=Rattus norvegicus GN=Yipf3 PE=2 SV=1	6338.4	7516.6	86988	16685	25461	10569	12433	65799	29382	28565.5	-0.0406588	0.978437
Q9JJ22	Endoplasmic reticulum aminopeptidase 1 OS=Rattus norvegicus GN=Erap1 PE=2 SV=2	11706	23458	202340	126600	86271	17636	192700	59343	91026	88987.5	-0.032676	0.978437
Q8VD52	Pyridoxal phosphate phosphatase OS=Rattus norvegicus GN=Pdxp PE=1 SV=2	60117	62511	21369	19370	104040	30513	15119	17580	40841.8	41813	0.0339069	0.979
Q5PPJ9	Endophilin-B2 OS=Rattus norvegicus GN=Sh3glb2 PE=1 SV=2	265740	226280	384240	381340	186950	203800	135770	711570	314400	309522	-0.0225569	0.97919
Q62915	Peripheral plasma membrane protein CASK OS=Rattus norvegicus GN=Cask PE=1 SV=1	16165	9073.3	18240	26865	35931	13356	14748	4821.4	17585.8	17214.1	-0.0308223	0.97919
P05197	Elongation factor 2 OS=Rattus norvegicus GN=Eef2 PE=1 SV=4	3159.8	1927.7	24631	838.32	4722.4	3233.4	17034	4882.8	7639.2	7468.15	-0.0326716	0.98078
P07633	Propionyl-CoA carboxylase beta chain, mitochondrial OS=Rattus norvegicus GN=Pccb PE=2 SV=1	368960	335830	264910	140580	325160	71984	508960	190750	277570	274214	-0.017552	0.98078
P14604	Enoyl-CoA hydratase, mitochondrial OS=Rattus norvegicus GN=Echs1 PE=1 SV=1	658650	701760	803370	868620	260500	795330	877370	1134300	758100	766875	0.0166033	0.98078
Q4KM98	Mitochondrial fission factor OS=Rattus norvegicus GN=Mff PE=1 SV=1	28608	27072	25819	14619	30007	54351	3917.9	9617.1	24029.5	24473.2	0.0263991	0.98078
Q0VGK4	Glycerophosphodiester phosphodiesterase domain-containing protein 1 OS=Rattus norvegicus GN=Gdpd1 PE=2 SV=1	173500	244040	78476	218650	281160	185050	233390	6333.8	178666	176483	-0.0177363	0.981125
D3ZPG5	Ubiquitin carboxyl-terminal hydrolase 30 OS=Rattus norvegicus GN=Usp30 PE=3 SV=1	22043	19855	7729.4	17418	32673	2621.3	8828.3	21899	16761.3	16505.4	-0.0222002	0.982127
Q4V8B0	Oxidation resistance protein 1 OS=Rattus norvegicus GN=Oxr1 PE=1 SV=3	47117	38791	8230.7	16080	24763	41548	35771	6535.5	27554.7	27154.4	-0.0211125	0.982188
Q66HF8	Aldehyde dehydrogenase X, mitochondrial OS=Rattus norvegicus GN=Aldh1b1 PE=1 SV=1	482100	472060	412800	495280	788890	454160	120980	517200	465560	470308	0.0146372	0.982188
P63012	Ras-related protein Rab-3A OS=Rattus norvegicus GN=Rab3a PE=1 SV=1	754020	604760	678890	453040	1703700	298690	196760	318130	622678	629320	0.0153086	0.982786
P18297	Sepiapterin reductase OS=Rattus norvegicus GN=Spr PE=1 SV=1	50200	32419	111650	55492	104840	54315	44886	47090	62440.2	62782.8	0.00789191	0.991896
Q64548	Reticulon-1 OS=Rattus norvegicus GN=Rtn1 PE=1 SV=1	286840	311010	220160	248020	384860	61810	20876	593980	266508	265382	-0.00610833	0.991896
Q9QUR2	Dynactin subunit 4 OS=Rattus norvegicus GN=Dctn4 PE=1 SV=1	10249	33807	15928	8343	12389	27398	22150	6806.2	17081.8	17185.8	0.00876123	0.991896
Q8R500	Mitofusin-2 OS=Rattus norvegicus GN=Mfn2 PE=1 SV=1	29010	67680	128400	61181	102940	56904	56480	69991	71567.8	71578.8	0.000221726	0.999711
